# Supplementary material for: Protein prediction for trait mapping in diverse populations
Source: PLoS One. 2022 Feb 24;17(2):e0264341. doi: 10.1371/journal.pone.0264341 (PMC8870552; doi:10.1371/journal.pone.0264341)
Supplement: S1 Table — For each training population, we built seven types of model for comparison. One standard elastic net regression, and six fine-mapped model sets with variable PIP threshold and LD filtering strategies. For fine-mapped models, SNPs must meet the minimum PIP threshold specified to be included as predictors. Additionally as our fine mapping software, DAP-G, clusters SNPs according to LD, we optionally filter clusters to only include the SNP with the highest PIP. (XLSX) [file pone.0264341.s012.xlsx]

## Sheet: Sheet1
Model type	PIP minimum	LD filtered	Notation
Baseline	NA	NA	Baseline or base
Fine-Mapped	0	TRUE	0_T
Fine-Mapped	0	FALSE	0_F
Fine-Mapped	0.01	TRUE	0.01_T
Fine-Mapped	0.01	FALSE	0.01_F
Fine-Mapped	0.001	TRUE	0.001_T
Fine-Mapped	0.001	FALSE	0001_F
