# Supplementary material for: Protein prediction for trait mapping in diverse populations
Source: PLoS One. 2022 Feb 24;17(2):e0264341. doi: 10.1371/journal.pone.0264341 (PMC8870552; doi:10.1371/journal.pone.0264341)
Supplement: S3 Table — Model summaries for all proteins that do not have an RNA equivalent model for either Whole Blood models or any tissue as published in Barbeira et al 2020 GTEx v8 MASHR models. In total 19 distinct protein aptamers do not have an RNA equivalent model across any tissue model from Barbeira et al. 2020 GTEx v8 MASHR models. 424 aptamers do not have an RNA equivalent model in Whole Blood models from Barbeira et al. 2020 GTEx v8 MASHR models. (XLSX) [file pone.0264341.s014.xlsx]

## Sheet: Sheet1
gene	aptamer	model	train_pop	pred.perf.R2	pred.perf.pval	found_in_mashr	found_in_mashr_whole_blood
ENSG00000133048	SL003340	baseline	EUR	0.56925	2.25237e-87	TRUE	TRUE
ENSG00000187608	SL015510	baseline	EUR	0.0418782	2.39555e-05	TRUE	TRUE
ENSG00000157131	SL000324	baseline	EUR	0.0977417	6.17556e-11	TRUE	FALSE
ENSG00000021852	SL000324	baseline	EUR	0.0444986	1.75628e-05	TRUE	TRUE
ENSG00000188257	SL002528	baseline	EUR	0.244851	8.5023e-28	TRUE	TRUE
ENSG00000135862	SL000497	baseline	EUR	0.0184909	0.0053924	TRUE	TRUE
ENSG00000066056	SL003199	baseline	EUR	0.0250946	0.00127953	TRUE	TRUE
ENSG00000162692	SL001720	baseline	EUR	0.0247273	0.00143123	TRUE	TRUE
ENSG00000028137	SL001800	baseline	EUR	0.0557764	1.27485e-06	TRUE	TRUE
ENSG00000163131	SL004673	baseline	EUR	0.153329	3.47558e-17	TRUE	TRUE
ENSG00000184144	SL008623	baseline	EUR	0.306957	2.36579e-36	TRUE	FALSE
ENSG00000143226	SL010459	baseline	EUR	0.74365	4.75111e-150	TRUE	FALSE
ENSG00000072694	SL010460	baseline	EUR	0.565474	3.89849e-86	TRUE	TRUE
ENSG00000162747	SL008609	baseline	EUR	0.0207344	0.00332349	TRUE	TRUE
ENSG00000157193	SL004610	baseline	EUR	0.0518873	2.15641e-06	TRUE	TRUE
ENSG00000122224	SL007674	baseline	EUR	0.135659	9.17994e-15	TRUE	FALSE
ENSG00000131686	SL010288	baseline	EUR	0.217817	1.79386e-24	TRUE	FALSE
ENSG00000143369	SL006550	baseline	EUR	0.407446	3.66091e-52	TRUE	TRUE
ENSG00000133063	SL006029	baseline	EUR	0.339874	6.85604e-43	TRUE	TRUE
ENSG00000134389	SL006830	baseline	EUR	0.0931853	2.43104e-10	TRUE	FALSE
ENSG00000081985	SL007620	baseline	EUR	0.0383977	6.1325e-05	TRUE	TRUE
ENSG00000162889	SL010503	baseline	EUR	0.0155187	0.0116816	TRUE	FALSE
ENSG00000162891	SL004346	baseline	EUR	0.0272038	0.000794255	TRUE	FALSE
ENSG00000160712	SL001943	baseline	EUR	0.724443	8.51004e-143	TRUE	TRUE
ENSG00000143184	SL003186	baseline	EUR	0.0207573	0.00358587	TRUE	TRUE
ENSG00000000971	SL000415	baseline	EUR	0.137301	2.45171e-15	TRUE	TRUE
ENSG00000117448	SL008039	baseline	EUR	0.120748	4.02651e-14	TRUE	TRUE
ENSG00000160856	SL014088	baseline	EUR	0.336806	9.59802e-42	TRUE	TRUE
ENSG00000188404	SL002823	baseline	EUR	0.1952	9.77874e-22	TRUE	TRUE
ENSG00000198734	SL000622	baseline	EUR	0.206613	1.83733e-23	TRUE	TRUE
ENSG00000143196	SL008178	baseline	EUR	0.0674975	8.8442e-08	TRUE	TRUE
ENSG00000196352	SL004556	baseline	EUR	0.14076	2.53372e-15	TRUE	TRUE
ENSG00000133216	SL007179	baseline	EUR	0.0238787	0.00160814	TRUE	FALSE
ENSG00000162594	SL005185	baseline	EUR	0.0816916	3.36638e-09	TRUE	FALSE
ENSG00000162739	SL014228	baseline	EUR	0.010111	0.041185	TRUE	FALSE
ENSG00000084072	SL013928	baseline	EUR	0.0477299	6.65645e-06	TRUE	TRUE
ENSG00000116678	SL003184	baseline	EUR	0.58469	8.27223e-91	TRUE	TRUE
ENSG00000142748	SL002086	baseline	EUR	0.0616361	2.7295e-07	TRUE	TRUE
ENSG00000026751	SL016928	baseline	EUR	0.133564	3.83137e-15	TRUE	FALSE
ENSG00000186891	SL004859	baseline	EUR	0.0118074	0.0282592	TRUE	TRUE
ENSG00000163221	SL004783	baseline	EUR	0.0429124	2.47581e-05	TRUE	TRUE
ENSG00000120937	SL002785	baseline	EUR	0.0220103	0.00254644	TRUE	TRUE
ENSG00000185483	SL006114	baseline	EUR	0.0258542	0.00108788	TRUE	FALSE
ENSG00000163586	SL006131	baseline	EUR	0.0234846	0.00184545	TRUE	TRUE
ENSG00000115590	SL000145	baseline	EUR	0.113228	1.92254e-12	TRUE	TRUE
ENSG00000162998	SL004650	baseline	EUR	0.115068	5.91319e-13	TRUE	TRUE
ENSG00000135960	SL004872	baseline	EUR	0.102216	2.00153e-11	TRUE	TRUE
ENSG00000115607	SL004861	baseline	EUR	0.0874534	9.20744e-10	TRUE	TRUE
ENSG00000115598	SL004875	baseline	EUR	0.0599292	4.3865e-07	TRUE	TRUE
ENSG00000115523	SL000678	baseline	EUR	0.209427	1.59456e-23	TRUE	TRUE
ENSG00000115414	SL010348	baseline	EUR	0.0118186	0.0272931	TRUE	FALSE
ENSG00000115604	SL004152	baseline	EUR	0.33575	3.29502e-40	TRUE	TRUE
ENSG00000143727	SL008063	baseline	EUR	0.622254	5.19239e-102	TRUE	TRUE
ENSG00000124357	SL005629	baseline	EUR	0.0794476	5.41469e-09	TRUE	TRUE
ENSG00000115602	SL004146	baseline	EUR	0.305929	3.95321e-36	TRUE	TRUE
ENSG00000115919	SL013969	baseline	EUR	0.259434	1.13703e-30	TRUE	TRUE
ENSG00000042493	SL008099	baseline	EUR	0.0177145	0.0070911	TRUE	TRUE
ENSG00000123610	SL004782	baseline	EUR	0.0711665	4.07981e-08	TRUE	TRUE
ENSG00000136689	SL001990	baseline	EUR	0.0334844	0.000196717	TRUE	TRUE
ENSG00000196083	SL004588	baseline	EUR	0.526548	3.45926e-77	TRUE	TRUE
ENSG00000091986	SL010390	baseline	EUR	0.0112369	0.0323311	TRUE	TRUE
ENSG00000144619	SL010454	baseline	EUR	0.0257607	0.00113199	TRUE	FALSE
ENSG00000090512	SL006777	baseline	EUR	0.0197063	0.00379594	TRUE	FALSE
ENSG00000144730	SL010613	baseline	EUR	0.130253	3.41522e-14	TRUE	FALSE
ENSG00000145192	SL000251	baseline	EUR	0.234978	7.28201e-27	TRUE	TRUE
ENSG00000127241	SL011049	baseline	EUR	0.0601579	4.75777e-07	TRUE	FALSE
ENSG00000144857	SL013490	baseline	EUR	0.0112288	0.0323675	TRUE	FALSE
ENSG00000173531	SL005202	baseline	EUR	0.745133	1.50542e-153	TRUE	FALSE
ENSG00000091181	SL005188	baseline	EUR	0.0787953	6.02354e-09	TRUE	TRUE
ENSG00000113889	SL017189	baseline	EUR	0.365464	3.11277e-45	TRUE	FALSE
ENSG00000205981	SL006197	baseline	EUR	0.0138051	0.0171994	TRUE	TRUE
ENSG00000113905	SL006448	baseline	EUR	0.481693	2.04725e-67	TRUE	TRUE
ENSG00000056736	SL005174	baseline	EUR	0.134251	5.87101e-15	TRUE	TRUE
ENSG00000178035	SL010928	baseline	EUR	0.0231866	0.002042	FALSE	FALSE
ENSG00000241186	SL005155	baseline	EUR	0.698401	1.66532e-129	TRUE	FALSE
ENSG00000163703	SL012774	baseline	EUR	0.441401	1.32418e-58	TRUE	TRUE
ENSG00000174808	SL000137	baseline	EUR	0.0805573	3.16517e-09	TRUE	FALSE
ENSG00000118785	SL002688	baseline	EUR	0.041023	3.27232e-05	TRUE	TRUE
ENSG00000088926	SL002662	baseline	EUR	0.117489	7.25566e-13	TRUE	FALSE
ENSG00000205403	SL003328	baseline	EUR	0.0200081	0.0041798	TRUE	TRUE
ENSG00000163739	SL003173	baseline	EUR	0.193929	1.75453e-21	TRUE	TRUE
ENSG00000169248	SL003326	baseline	EUR	0.0242464	0.00159772	TRUE	FALSE
ENSG00000109471	SL000478	baseline	EUR	0.0110593	0.0338214	TRUE	FALSE
ENSG00000127415	SL010368	baseline	EUR	0.189744	2.69865e-21	TRUE	TRUE
ENSG00000138744	SL008611	baseline	EUR	0.237811	7.58639e-27	TRUE	TRUE
ENSG00000163453	SL005087	baseline	EUR	0.123848	7.70614e-14	TRUE	TRUE
ENSG00000124875	SL003172	baseline	EUR	0.253595	1.02811e-29	TRUE	TRUE
ENSG00000109758	SL006512	baseline	EUR	0.357261	8.66502e-44	TRUE	FALSE
ENSG00000128052	SL003201	baseline	EUR	0.0471589	8.67885e-06	TRUE	TRUE
ENSG00000068078	SL004063	baseline	EUR	0.0147707	0.0138085	TRUE	TRUE
ENSG00000164344	SL000545	baseline	EUR	0.120873	3.01659e-13	TRUE	TRUE
ENSG00000152583	SL005488	baseline	EUR	0.246021	5.8754e-28	TRUE	FALSE
ENSG00000109743	SL008644	baseline	EUR	0.543007	3.42151e-80	TRUE	TRUE
ENSG00000079557	SL004742	baseline	EUR	0.0835997	2.21995e-09	TRUE	FALSE
ENSG00000154277	SL002803	baseline	EUR	0.0263936	0.000994822	TRUE	TRUE
ENSG00000171497	SL007373	baseline	EUR	0.0771956	8.30514e-09	TRUE	TRUE
ENSG00000145425	SL011588	baseline	EUR	0.0136166	0.0187592	TRUE	TRUE
ENSG00000138798	SL000084	baseline	EUR	0.0596151	4.98674e-07	TRUE	TRUE
ENSG00000081051	SL000011	baseline	EUR	0.0378305	7.36829e-05	TRUE	FALSE
ENSG00000113302	SL005184	baseline	EUR	0.141501	3.70619e-16	TRUE	FALSE
ENSG00000112902	SL008522	baseline	EUR	0.13274	6.36964e-15	TRUE	FALSE
ENSG00000134352	SL003872	baseline	EUR	0.0739602	1.70686e-08	TRUE	TRUE
ENSG00000112936	SL000323	baseline	EUR	0.22006	1.15775e-24	TRUE	TRUE
ENSG00000151882	SL003303	baseline	EUR	0.0124706	0.0235638	TRUE	TRUE
ENSG00000113273	SL008956	baseline	EUR	0.0258607	0.00110243	TRUE	TRUE
ENSG00000120708	SL006544	baseline	EUR	0.208202	5.18032e-23	TRUE	TRUE
ENSG00000113721	SL004155	baseline	EUR	0.72066	3.52445e-140	TRUE	TRUE
ENSG00000213949	SL003179	baseline	EUR	0.0251578	0.00133878	TRUE	TRUE
ENSG00000164307	SL007729	baseline	EUR	0.683499	1.26632e-124	TRUE	TRUE
ENSG00000168685	SL005189	baseline	EUR	0.0983746	6.66854e-11	TRUE	FALSE
ENSG00000135077	SL007547	baseline	EUR	0.216752	2.52989e-24	TRUE	TRUE
ENSG00000146374	SL018509	baseline	EUR	0.0919373	3.07149e-10	TRUE	FALSE
ENSG00000244731	SL000318	baseline	EUR	0.136	7.19351e-15	TRUE	TRUE
ENSG00000224389	SL000318	baseline	EUR	0.148971	2.3836e-16	TRUE	TRUE
ENSG00000112715	SL000002	baseline	EUR	0.0407625	3.79589e-05	TRUE	TRUE
ENSG00000204520	SL005199	baseline	EUR	0.624785	1.92598e-104	TRUE	TRUE
ENSG00000096264	SL005206	baseline	EUR	0.0170179	0.00819241	TRUE	FALSE
ENSG00000187837	SL005256	baseline	EUR	0.0237136	0.00167589	TRUE	TRUE
ENSG00000204475	SL005205	baseline	EUR	0.130177	2.9678e-14	TRUE	TRUE
ENSG00000166278	SL002525	baseline	EUR	0.105612	7.7904e-12	TRUE	TRUE
ENSG00000156535	SL008773	baseline	EUR	0.177225	8.0258e-20	TRUE	TRUE
ENSG00000186340	SL007206	baseline	EUR	0.126066	8.83833e-14	TRUE	TRUE
ENSG00000197081	SL003679	baseline	EUR	0.247521	4.68999e-28	TRUE	TRUE
ENSG00000122194	SL000268	baseline	EUR	0.119536	2.78212e-13	TRUE	FALSE
ENSG00000243649	SL000414	baseline	EUR	0.144335	9.10481e-16	TRUE	FALSE
ENSG00000122194	SL000541	baseline	EUR	0.13233	1.13103e-14	TRUE	FALSE
ENSG00000244731	SL000316	baseline	EUR	0.185105	5.77265e-21	TRUE	TRUE
ENSG00000224389	SL000316	baseline	EUR	0.154622	5.16841e-17	TRUE	TRUE
ENSG00000172594	SL012754	baseline	EUR	0.0569714	8.02578e-07	TRUE	TRUE
ENSG00000112715	SL003310	baseline	EUR	0.0320576	0.0002136	TRUE	TRUE
ENSG00000213719	SL004915	baseline	EUR	0.0236749	0.00179413	TRUE	TRUE
ENSG00000204516	SL005200	baseline	EUR	0.378832	5.19225e-48	TRUE	TRUE
ENSG00000106211	SL000448	baseline	EUR	0.0417001	2.96004e-05	TRUE	TRUE
ENSG00000146674	SL000045	baseline	EUR	0.0608096	2.02099e-07	TRUE	TRUE
ENSG00000106538	SL005152	baseline	EUR	0.0780331	7.51085e-09	TRUE	FALSE
ENSG00000105851	SL007250	baseline	EUR	0.0198851	0.00440275	TRUE	FALSE
ENSG00000146904	SL004137	baseline	EUR	0.28157	1.40051e-32	TRUE	TRUE
ENSG00000015676	SL011768	baseline	EUR	0.0294387	0.000497493	TRUE	TRUE
ENSG00000106123	SL008414	baseline	EUR	0.0169889	0.00833307	TRUE	TRUE
ENSG00000136235	SL007429	baseline	EUR	0.0138198	0.0163269	TRUE	TRUE
ENSG00000170381	SL010470	baseline	EUR	0.468644	2.48991e-65	TRUE	FALSE
ENSG00000168546	SL004143	baseline	EUR	0.0544776	1.85049e-06	TRUE	TRUE
ENSG00000164733	SL000343	baseline	EUR	0.0642338	2.04041e-07	TRUE	TRUE
ENSG00000132561	SL010465	baseline	EUR	0.0253466	0.00124269	TRUE	TRUE
ENSG00000158815	SL004335	baseline	EUR	0.0150932	0.0127641	TRUE	TRUE
ENSG00000164924	SL017611	baseline	EUR	0.0376054	6.60415e-05	TRUE	TRUE
ENSG00000156103	SL003331	baseline	EUR	0.043854	1.87276e-05	TRUE	FALSE
ENSG00000213927	SL003168	baseline	EUR	0.0383774	6.61611e-05	TRUE	TRUE
ENSG00000137077	SL003193	baseline	EUR	0.0149902	0.0135483	TRUE	TRUE
ENSG00000197646	SL004862	baseline	EUR	0.190469	5.17075e-21	TRUE	TRUE
ENSG00000120156	SL003200	baseline	EUR	0.0789488	3.73838e-09	TRUE	TRUE
ENSG00000120217	SL004852	baseline	EUR	0.0571526	7.5995e-07	TRUE	TRUE
ENSG00000165731	SL010378	baseline	EUR	0.0866617	3.68844e-10	TRUE	TRUE
ENSG00000134470	SL004151	baseline	EUR	0.0878251	6.78278e-10	TRUE	TRUE
ENSG00000099250	SL006397	baseline	EUR	0.0975557	7.46641e-11	TRUE	TRUE
ENSG00000085063	SL004557	baseline	EUR	0.0118405	0.0280854	TRUE	TRUE
ENSG00000137673	SL000525	baseline	EUR	0.0109324	0.0334054	TRUE	FALSE
ENSG00000149972	SL010455	baseline	EUR	0.0459932	1.23597e-05	TRUE	FALSE
ENSG00000121691	SL000342	baseline	EUR	0.0246432	0.00137385	TRUE	TRUE
ENSG00000070031	SL000570	baseline	EUR	0.0102444	0.0410913	TRUE	FALSE
ENSG00000262655	SL005115	baseline	EUR	0.0418386	2.78434e-05	TRUE	FALSE
ENSG00000173432	SL000572	baseline	EUR	0.449861	4.15201e-60	TRUE	FALSE
ENSG00000160613	SL014069	baseline	EUR	0.451044	5.69197e-63	TRUE	TRUE
ENSG00000149131	SL000308	baseline	EUR	0.339176	7.22101e-41	TRUE	TRUE
ENSG00000262406	SL000522	baseline	EUR	0.0865473	8.442e-10	TRUE	FALSE
ENSG00000149294	SL003764	baseline	EUR	0.0226506	0.002345	TRUE	TRUE
ENSG00000064309	SL014092	baseline	EUR	0.159883	1.04902e-17	TRUE	FALSE
ENSG00000196611	SL000521	baseline	EUR	0.0994588	4.88376e-11	TRUE	TRUE
ENSG00000054967	SL005213	baseline	EUR	0.0660523	1.17434e-07	TRUE	TRUE
ENSG00000086205	SL000158	baseline	EUR	0.0135693	0.0177927	TRUE	FALSE
ENSG00000117984	SL000344	baseline	EUR	0.013057	0.020861	TRUE	TRUE
ENSG00000166670	SL000645	baseline	EUR	0.0770166	1.04956e-08	TRUE	FALSE
ENSG00000139200	SL019019	baseline	EUR	0.0120595	0.024648	TRUE	TRUE
ENSG00000018236	SL004855	baseline	EUR	0.0655133	1.33369e-07	TRUE	FALSE
ENSG00000159403	SL000310	baseline	EUR	0.037702	7.1523e-05	TRUE	TRUE
ENSG00000139263	SL010464	baseline	EUR	0.0170477	0.00812669	TRUE	FALSE
ENSG00000074527	SL007673	baseline	EUR	0.0585709	4.74887e-07	TRUE	FALSE
ENSG00000183735	SL007747	baseline	EUR	0.0121925	0.025928	TRUE	TRUE
ENSG00000185652	SL004359	baseline	EUR	0.0229551	0.00208973	TRUE	FALSE
ENSG00000132341	SL005034	baseline	EUR	0.032925	0.000221818	TRUE	TRUE
ENSG00000165682	SL013488	baseline	EUR	0.0174178	0.00752614	TRUE	TRUE
ENSG00000136040	SL006406	baseline	EUR	0.152566	1.26108e-16	TRUE	FALSE
ENSG00000090382	SL000510	baseline	EUR	0.242432	2.65357e-27	TRUE	TRUE
ENSG00000133703	SL002542	baseline	EUR	0.0285607	0.000587045	TRUE	TRUE
ENSG00000126218	SL003324	baseline	EUR	0.0320094	0.000254442	TRUE	TRUE
ENSG00000057593	SL000358	baseline	EUR	0.463938	2.59294e-62	TRUE	FALSE
ENSG00000133110	SL005084	baseline	EUR	0.0629142	2.51534e-07	TRUE	FALSE
ENSG00000080618	SL004015	baseline	EUR	0.417257	4.815e-54	TRUE	TRUE
ENSG00000126218	SL000360	baseline	EUR	0.0475518	7.09301e-06	TRUE	TRUE
ENSG00000139684	SL006378	baseline	EUR	0.136755	4.70598e-15	TRUE	TRUE
ENSG00000179399	SL012469	baseline	EUR	0.268847	1.87935e-31	TRUE	FALSE
ENSG00000140093	SL004467	baseline	EUR	0.27582	9.98593e-32	TRUE	FALSE
ENSG00000185070	SL008360	baseline	EUR	0.0534658	1.63274e-06	TRUE	FALSE
ENSG00000196136	SL000248	baseline	EUR	0.0608045	2.99224e-07	TRUE	FALSE
ENSG00000131981	SL003744	baseline	EUR	0.0692175	5.91797e-08	TRUE	TRUE
ENSG00000100665	SL004876	baseline	EUR	0.289779	9.22457e-34	TRUE	FALSE
ENSG00000197249	SL000249	baseline	EUR	0.0570658	7.68869e-07	TRUE	TRUE
ENSG00000196136	SL018548	baseline	EUR	0.0562463	1.04734e-06	TRUE	FALSE
ENSG00000187097	SL014028	baseline	EUR	0.255472	2.32989e-29	TRUE	TRUE
ENSG00000214274	SL000003	baseline	EUR	0.411832	1.1034e-53	TRUE	TRUE
ENSG00000092445	SL004136	baseline	EUR	0.0257649	0.00114605	TRUE	FALSE
ENSG00000172349	SL000474	baseline	EUR	0.10494	1.09707e-11	TRUE	TRUE
ENSG00000157766	SL004661	baseline	EUR	0.0249265	0.00111004	TRUE	FALSE
ENSG00000182718	SL004209	baseline	EUR	0.082926	2.5599e-09	TRUE	TRUE
ENSG00000103811	SL000346	baseline	EUR	0.127652	3.55404e-14	TRUE	TRUE
ENSG00000197272	SL006915	baseline	EUR	0.0278708	0.000717521	TRUE	TRUE
ENSG00000257017	SL000437	baseline	EUR	0.606049	2.70961e-100	TRUE	TRUE
ENSG00000197253	SL010617	baseline	EUR	0.17537	2.81853e-19	TRUE	TRUE
ENSG00000174938	SL011630	baseline	EUR	0.0212929	0.0029706	TRUE	TRUE
ENSG00000167941	SL007631	baseline	EUR	0.0100517	0.0425377	TRUE	FALSE
ENSG00000129214	SL005102	baseline	EUR	0.0310276	0.000325373	TRUE	FALSE
ENSG00000074660	SL005221	baseline	EUR	0.257439	6.05433e-30	TRUE	TRUE
ENSG00000065320	SL012395	baseline	EUR	0.159543	7.54621e-18	TRUE	TRUE
ENSG00000132386	SL003066	baseline	EUR	0.0349921	9.45952e-05	TRUE	TRUE
ENSG00000176890	SL000142	baseline	EUR	0.0101224	0.0426819	TRUE	TRUE
ENSG00000158270	SL007471	baseline	EUR	0.0272679	0.000706081	TRUE	TRUE
ENSG00000204936	SL008931	baseline	EUR	0.115614	1.12294e-12	TRUE	TRUE
ENSG00000130203	SL000276	baseline	EUR	0.0738022	2.12369e-08	TRUE	TRUE
ENSG00000125657	SL003735	baseline	EUR	0.0123855	0.024817	TRUE	TRUE
ENSG00000096996	SL004148	baseline	EUR	0.0960015	1.30033e-10	TRUE	TRUE
ENSG00000011422	SL002506	baseline	EUR	0.0300208	0.000409855	TRUE	TRUE
ENSG00000125730	SL000456	baseline	EUR	0.0258936	0.000928059	TRUE	TRUE
ENSG00000261857	SL001947	baseline	EUR	0.211252	5.26396e-24	TRUE	TRUE
ENSG00000131142	SL003197	baseline	EUR	0.0680083	7.38109e-08	TRUE	FALSE
ENSG00000105492	SL005217	baseline	EUR	0.255727	4.25477e-29	TRUE	TRUE
ENSG00000187244	SL001902	baseline	EUR	0.0435597	2.17142e-05	TRUE	TRUE
ENSG00000167757	SL002763	baseline	EUR	0.199554	3.88044e-22	TRUE	TRUE
ENSG00000129455	SL003915	baseline	EUR	0.0209807	0.00335439	TRUE	FALSE
ENSG00000167642	SL001897	baseline	EUR	0.296845	3.02531e-35	TRUE	FALSE
ENSG00000130203	SL004668	baseline	EUR	0.0497522	3.82905e-06	TRUE	TRUE
ENSG00000130203	SL004669	baseline	EUR	0.0366246	9.79281e-05	TRUE	TRUE
ENSG00000104826	SL000506	baseline	EUR	0.123078	6.32303e-14	TRUE	FALSE
ENSG00000105472	SL004362	baseline	EUR	0.019219	0.00507588	TRUE	TRUE
ENSG00000129450	SL005219	baseline	EUR	0.698169	3.5009e-130	TRUE	TRUE
ENSG00000090659	SL005157	baseline	EUR	0.0829929	7.696e-10	TRUE	FALSE
ENSG00000105383	SL005215	baseline	EUR	0.51066	2.73051e-73	TRUE	TRUE
ENSG00000088053	SL008759	baseline	EUR	0.0354573	0.000112052	TRUE	TRUE
ENSG00000186474	SL003916	baseline	EUR	0.153376	9.53261e-17	TRUE	FALSE
ENSG00000102575	SL004118	baseline	EUR	0.0568006	1.06518e-06	TRUE	TRUE
ENSG00000104921	SL002706	baseline	EUR	0.0507916	3.58119e-06	TRUE	TRUE
ENSG00000169035	SL000064	baseline	EUR	0.0580877	8.16062e-07	TRUE	TRUE
ENSG00000126934	SL010501	baseline	EUR	0.0113486	0.031023	TRUE	TRUE
ENSG00000090339	SL002922	baseline	EUR	0.662395	9.91162e-118	TRUE	TRUE
ENSG00000130513	SL003869	baseline	EUR	0.154608	3.73016e-17	TRUE	FALSE
ENSG00000105472	SL004363	baseline	EUR	0.0406654	4.16598e-05	TRUE	TRUE
ENSG00000171124	SL005575	baseline	EUR	0.314838	1.60342e-38	TRUE	FALSE
ENSG00000130383	SL014008	baseline	EUR	0.214839	6.24152e-24	TRUE	FALSE
ENSG00000104972	SL005190	baseline	EUR	0.427756	2.65323e-56	TRUE	TRUE
ENSG00000131042	SL005191	baseline	EUR	0.423806	9.93521e-56	TRUE	TRUE
ENSG00000189013	SL012698	baseline	EUR	0.493709	8.01954e-70	TRUE	TRUE
ENSG00000105376	SL005169	baseline	EUR	0.225329	4.0577e-25	TRUE	TRUE
ENSG00000254415	SL014292	baseline	EUR	0.277939	6.75114e-32	TRUE	TRUE
ENSG00000104998	SL005223	baseline	EUR	0.024727	0.00135308	TRUE	TRUE
ENSG00000105397	SL007181	baseline	EUR	0.0346725	0.000137598	TRUE	TRUE
ENSG00000130203	SL000277	baseline	EUR	0.0478939	6.11374e-06	TRUE	TRUE
ENSG00000125730	SL003362	baseline	EUR	0.0431051	2.32442e-05	TRUE	TRUE
ENSG00000125848	SL008372	baseline	EUR	0.429003	1.05177e-55	TRUE	FALSE
ENSG00000101439	SL001777	baseline	EUR	0.111533	2.70251e-12	TRUE	TRUE
ENSG00000077984	SL007049	baseline	EUR	0.240139	2.90613e-27	TRUE	TRUE
ENSG00000170367	SL008382	baseline	EUR	0.14094	1.60276e-15	TRUE	FALSE
ENSG00000131051	SL011535	baseline	EUR	0.0110545	0.0334513	TRUE	TRUE
ENSG00000170369	SL008516	baseline	EUR	0.161941	4.1322e-18	TRUE	FALSE
ENSG00000198053	SL008967	baseline	EUR	0.713074	8.76919e-140	TRUE	TRUE
ENSG00000170373	SL010456	baseline	EUR	0.20331	1.55025e-22	TRUE	FALSE
ENSG00000160223	SL004853	baseline	EUR	0.0243023	0.0015965	TRUE	TRUE
ENSG00000159128	SL007217	baseline	EUR	0.0109435	0.0328211	TRUE	TRUE
ENSG00000100342	SL005699	baseline	EUR	0.0281756	0.000660738	TRUE	TRUE
ENSG00000100234	SL003043	baseline	EUR	0.0973575	3.30186e-11	TRUE	FALSE
ENSG00000196419	SL004301	baseline	EUR	0.0115476	0.0292803	TRUE	TRUE
ENSG00000177663	SL004850	baseline	EUR	0.571751	2.07864e-91	TRUE	TRUE
ENSG00000100079	SL005164	baseline	EUR	0.0853378	1.45038e-09	TRUE	TRUE
ENSG00000040608	SL005208	baseline	EUR	0.0853746	1.27714e-09	TRUE	FALSE
ENSG00000240972	SL003080	baseline	EUR	0.0103992	0.0394389	TRUE	TRUE
ENSG00000196576	SL009948	baseline	EUR	0.0836015	2.24281e-09	TRUE	TRUE
ENSG00000134193	SL012561	0.001_F	EUR	0.0398935	4.18769e-05	TRUE	FALSE
ENSG00000133048	SL003340	0.001_F	EUR	0.600842	1.31763e-96	TRUE	TRUE
ENSG00000196154	SL004821	0.001_F	EUR	0.0252832	0.00131291	TRUE	TRUE
ENSG00000187608	SL015510	0.001_F	EUR	0.068261	7.49925e-08	TRUE	TRUE
ENSG00000157131	SL000324	0.001_F	EUR	0.106031	8.32512e-12	TRUE	FALSE
ENSG00000021852	SL000324	0.001_F	EUR	0.0893332	4.35916e-10	TRUE	TRUE
ENSG00000132703	SL000573	0.001_F	EUR	0.0365446	8.29858e-05	TRUE	TRUE
ENSG00000120949	SL004180	0.001_F	EUR	0.0161526	0.00972642	TRUE	FALSE
ENSG00000188257	SL002528	0.001_F	EUR	0.271909	1.56872e-31	TRUE	TRUE
ENSG00000135862	SL000497	0.001_F	EUR	0.0409839	3.80008e-05	TRUE	TRUE
ENSG00000173372	SL000309	0.001_F	EUR	0.0131989	0.0204767	TRUE	TRUE
ENSG00000173369	SL000309	0.001_F	EUR	0.0384363	5.48948e-05	TRUE	TRUE
ENSG00000159189	SL000309	0.001_F	EUR	0.033487	0.000145651	TRUE	FALSE
ENSG00000066056	SL003199	0.001_F	EUR	0.0371228	8.48768e-05	TRUE	TRUE
ENSG00000158747	SL005156	0.001_F	EUR	0.0304266	0.000377318	TRUE	TRUE
ENSG00000162692	SL001720	0.001_F	EUR	0.029534	0.000507066	TRUE	TRUE
ENSG00000028137	SL001800	0.001_F	EUR	0.0652907	1.29837e-07	TRUE	TRUE
ENSG00000163131	SL004673	0.001_F	EUR	0.174885	1.97931e-19	TRUE	TRUE
ENSG00000162896	SL005797	0.001_F	EUR	0.0196524	0.00436569	TRUE	TRUE
ENSG00000117091	SL010450	0.001_F	EUR	0.0463181	9.05559e-06	TRUE	TRUE
ENSG00000073754	SL006108	0.001_F	EUR	0.0237016	0.00154657	TRUE	FALSE
ENSG00000184144	SL008623	0.001_F	EUR	0.37587	2.27327e-47	TRUE	FALSE
ENSG00000143226	SL010459	0.001_F	EUR	0.760256	6.3704e-162	TRUE	FALSE
ENSG00000072694	SL010460	0.001_F	EUR	0.564804	4.54367e-86	TRUE	TRUE
ENSG00000157193	SL004610	0.001_F	EUR	0.0792557	3.06697e-09	TRUE	TRUE
ENSG00000122224	SL007674	0.001_F	EUR	0.136556	6.97908e-15	TRUE	FALSE
ENSG00000117601	SL000272	0.001_F	EUR	0.0197106	0.0042501	TRUE	TRUE
ENSG00000131686	SL010288	0.001_F	EUR	0.17099	1.14071e-18	TRUE	FALSE
ENSG00000143369	SL006550	0.001_F	EUR	0.428232	2.86244e-56	TRUE	TRUE
ENSG00000143839	SL000565	0.001_F	EUR	0.0105708	0.0370928	TRUE	FALSE
ENSG00000135744	SL000271	0.001_F	EUR	0.0113643	0.0316526	TRUE	TRUE
ENSG00000196188	SL007121	0.001_F	EUR	0.0224085	0.00232091	TRUE	FALSE
ENSG00000133063	SL006029	0.001_F	EUR	0.355048	1.31738e-44	TRUE	TRUE
ENSG00000142677	SL007806	0.001_F	EUR	0.0129789	0.0218373	TRUE	FALSE
ENSG00000066294	SL008588	0.001_F	EUR	0.0206425	0.00364951	TRUE	TRUE
ENSG00000134389	SL006830	0.001_F	EUR	0.132566	1.44998e-14	TRUE	FALSE
ENSG00000081985	SL007620	0.001_F	EUR	0.062243	2.55859e-07	TRUE	TRUE
ENSG00000162889	SL010503	0.001_F	EUR	0.0392324	4.96912e-05	TRUE	FALSE
ENSG00000160712	SL001943	0.001_F	EUR	0.725084	4.44041e-141	TRUE	TRUE
ENSG00000143184	SL003186	0.001_F	EUR	0.0802335	2.55028e-09	TRUE	TRUE
ENSG00000174175	SL000560	0.001_F	EUR	0.0425268	2.30019e-05	TRUE	TRUE
ENSG00000000971	SL000415	0.001_F	EUR	0.152419	1.08224e-16	TRUE	TRUE
ENSG00000053371	SL003658	0.001_F	EUR	0.0338758	0.0001774	TRUE	TRUE
ENSG00000117448	SL008039	0.001_F	EUR	0.149516	2.28443e-16	TRUE	TRUE
ENSG00000160856	SL014088	0.001_F	EUR	0.348277	3.94999e-42	TRUE	TRUE
ENSG00000188404	SL002823	0.001_F	EUR	0.260297	1.11776e-29	TRUE	TRUE
ENSG00000142627	SL002654	0.001_F	EUR	0.0181825	0.00639508	TRUE	FALSE
ENSG00000198734	SL000622	0.001_F	EUR	0.240094	9.35649e-28	TRUE	TRUE
ENSG00000143196	SL008178	0.001_F	EUR	0.147668	2.23088e-16	TRUE	TRUE
ENSG00000116288	SL008933	0.001_F	EUR	0.0342671	0.000168507	TRUE	TRUE
ENSG00000196352	SL004556	0.001_F	EUR	0.140068	2.41132e-15	TRUE	TRUE
ENSG00000183317	SL014294	0.001_F	EUR	0.0115767	0.0296287	TRUE	FALSE
ENSG00000133216	SL007179	0.001_F	EUR	0.0414427	2.01612e-05	TRUE	FALSE
ENSG00000162594	SL005185	0.001_F	EUR	0.119265	4.16101e-13	TRUE	FALSE
ENSG00000162739	SL014228	0.001_F	EUR	0.0395998	5.00391e-05	TRUE	FALSE
ENSG00000169174	SL012707	0.001_F	EUR	0.0400597	4.35088e-05	TRUE	TRUE
ENSG00000084072	SL013928	0.001_F	EUR	0.0767004	9.94825e-09	TRUE	TRUE
ENSG00000163220	SL004477	0.001_F	EUR	0.0314795	0.000311098	TRUE	TRUE
ENSG00000116678	SL003184	0.001_F	EUR	0.593304	6.00406e-94	TRUE	TRUE
ENSG00000121769	SL001774	0.001_F	EUR	0.0156396	0.0117803	TRUE	TRUE
ENSG00000175206	SL002505	0.001_F	EUR	0.0164777	0.00928701	TRUE	TRUE
ENSG00000142748	SL002086	0.001_F	EUR	0.0775329	1.01352e-08	TRUE	TRUE
ENSG00000026751	SL016928	0.001_F	EUR	0.18197	2.62894e-20	TRUE	FALSE
ENSG00000134259	SL000305	0.001_F	EUR	0.0336348	0.000177133	TRUE	FALSE
ENSG00000163221	SL004783	0.001_F	EUR	0.0417048	3.04344e-05	TRUE	TRUE
ENSG00000120937	SL002785	0.001_F	EUR	0.0479985	7.80731e-06	TRUE	TRUE
ENSG00000185483	SL006114	0.001_F	EUR	0.0285934	0.000579141	TRUE	FALSE
ENSG00000163586	SL006131	0.001_F	EUR	0.0370227	9.31055e-05	TRUE	TRUE
ENSG00000115386	SL005357	0.001_F	EUR	0.0464932	1.07952e-05	TRUE	TRUE
ENSG00000115590	SL000145	0.001_F	EUR	0.11896	1.70837e-13	TRUE	TRUE
ENSG00000162998	SL004650	0.001_F	EUR	0.165169	1.68955e-18	TRUE	TRUE
ENSG00000143947	SL000605	0.001_F	EUR	0.0151522	0.012725	TRUE	TRUE
ENSG00000135960	SL004872	0.001_F	EUR	0.118041	3.2622e-13	TRUE	TRUE
ENSG00000115594	SL001997	0.001_F	EUR	0.0483279	5.70546e-06	TRUE	FALSE
ENSG00000115607	SL004861	0.001_F	EUR	0.0747216	9.00606e-09	TRUE	TRUE
ENSG00000115598	SL004875	0.001_F	EUR	0.0966627	9.66198e-11	TRUE	TRUE
ENSG00000115523	SL000678	0.001_F	EUR	0.242094	1.95725e-27	TRUE	TRUE
ENSG00000115414	SL010349	0.001_F	EUR	0.0294717	0.000441114	TRUE	FALSE
ENSG00000115414	SL010348	0.001_F	EUR	0.032867	0.000208654	TRUE	FALSE
ENSG00000115604	SL004152	0.001_F	EUR	0.371874	2.02111e-46	TRUE	TRUE
ENSG00000163217	SL007056	0.001_F	EUR	0.0545802	1.64408e-06	FALSE	FALSE
ENSG00000143727	SL008063	0.001_F	EUR	0.652976	2.64329e-114	TRUE	TRUE
ENSG00000171863	SL011528	0.001_F	EUR	0.0164892	0.00944296	TRUE	TRUE
ENSG00000124357	SL005629	0.001_F	EUR	0.0854733	1.15122e-09	TRUE	TRUE
ENSG00000115602	SL004146	0.001_F	EUR	0.358994	2.33728e-44	TRUE	TRUE
ENSG00000118004	SL006713	0.001_F	EUR	0.0399414	4.25706e-05	TRUE	FALSE
ENSG00000115919	SL013969	0.001_F	EUR	0.310683	5.3609e-37	TRUE	TRUE
ENSG00000115008	SL000125	0.001_F	EUR	0.0317165	0.000209197	TRUE	FALSE
ENSG00000204217	SL004133	0.001_F	EUR	0.0287757	0.000531156	TRUE	TRUE
ENSG00000042493	SL008099	0.001_F	EUR	0.047233	8.236e-06	TRUE	TRUE
ENSG00000078098	SL006528	0.001_F	EUR	0.0132762	0.0202885	TRUE	FALSE
ENSG00000123610	SL004782	0.001_F	EUR	0.100247	1.96301e-11	TRUE	TRUE
ENSG00000003400	SL003717	0.001_F	EUR	0.0164814	0.00876204	TRUE	FALSE
ENSG00000136689	SL001990	0.001_F	EUR	0.0776716	9.71967e-09	TRUE	TRUE
ENSG00000136720	SL014129	0.001_F	EUR	0.0196124	0.00443951	TRUE	TRUE
ENSG00000163083	SL004837	0.001_F	EUR	0.0187283	0.00529447	TRUE	TRUE
ENSG00000115457	SL000466	0.001_F	EUR	0.0261627	0.00105548	TRUE	TRUE
ENSG00000171865	SL017528	0.001_F	EUR	0.0154869	0.0116565	TRUE	TRUE
ENSG00000198643	SL012769	0.001_F	EUR	0.0247448	0.0013888	TRUE	TRUE
ENSG00000121594	SL003738	0.001_F	EUR	0.0262189	0.000992797	TRUE	TRUE
ENSG00000196083	SL004588	0.001_F	EUR	0.555616	5.00564e-84	TRUE	TRUE
ENSG00000168309	SL004752	0.001_F	EUR	0.0210861	0.0032839	TRUE	TRUE
ENSG00000012223	SL000496	0.001_F	EUR	0.0533868	1.96267e-06	TRUE	FALSE
ENSG00000185565	SL005196	0.001_F	EUR	0.0475414	7.19148e-06	TRUE	FALSE
ENSG00000144619	SL010454	0.001_F	EUR	0.0220064	0.00262563	TRUE	FALSE
ENSG00000090512	SL006777	0.001_F	EUR	0.0834777	2.464e-09	TRUE	FALSE
ENSG00000144730	SL010613	0.001_F	EUR	0.137	6.5655e-15	TRUE	FALSE
ENSG00000181092	SL004258	0.001_F	EUR	0.0376392	7.38969e-05	TRUE	TRUE
ENSG00000145192	SL000251	0.001_F	EUR	0.251291	1.87906e-28	TRUE	TRUE
ENSG00000134072	SL010489	0.001_F	EUR	0.0226897	0.00220798	TRUE	TRUE
ENSG00000134121	SL008936	0.001_F	EUR	0.0158606	0.0110641	TRUE	FALSE
ENSG00000127241	SL011049	0.001_F	EUR	0.103055	2.0505e-11	TRUE	FALSE
ENSG00000163931	SL003655	0.001_F	EUR	0.0190772	0.00509491	TRUE	TRUE
ENSG00000144857	SL013490	0.001_F	EUR	0.0250866	0.00132844	TRUE	FALSE
ENSG00000173531	SL005202	0.001_F	EUR	0.0259641	0.00104842	TRUE	FALSE
ENSG00000091181	SL005188	0.001_F	EUR	0.11761	4.08259e-13	TRUE	TRUE
ENSG00000113889	SL017189	0.001_F	EUR	0.369068	9.48319e-47	TRUE	FALSE
ENSG00000055955	SL004739	0.001_F	EUR	0.0207102	0.00357961	TRUE	TRUE
ENSG00000082781	SL003182	0.001_F	EUR	0.0356469	0.00011957	TRUE	TRUE
ENSG00000113905	SL006448	0.001_F	EUR	0.513252	1.93316e-74	TRUE	TRUE
ENSG00000056736	SL005174	0.001_F	EUR	0.136625	4.81814e-15	TRUE	TRUE
ENSG00000163606	SL014288	0.001_F	EUR	0.0337344	0.000176737	TRUE	TRUE
ENSG00000091972	SL014268	0.001_F	EUR	0.0294968	0.000389118	TRUE	TRUE
ENSG00000178035	SL010928	0.001_F	EUR	0.0131426	0.0209545	FALSE	FALSE
ENSG00000114013	SL004131	0.001_F	EUR	0.0148688	0.0138217	TRUE	TRUE
ENSG00000170017	SL003166	0.001_F	EUR	0.0435324	1.85262e-05	TRUE	TRUE
ENSG00000241186	SL005155	0.001_F	EUR	0.697346	1.4387e-129	TRUE	FALSE
ENSG00000090534	SL000598	0.001_F	EUR	0.0233761	0.0019463	TRUE	FALSE
ENSG00000163703	SL012774	0.001_F	EUR	0.468195	8.6609e-64	TRUE	TRUE
ENSG00000174808	SL000137	0.001_F	EUR	0.097786	6.79063e-11	TRUE	FALSE
ENSG00000118785	SL002688	0.001_F	EUR	0.0211663	0.00305694	TRUE	TRUE
ENSG00000088926	SL002662	0.001_F	EUR	0.158986	6.19992e-18	TRUE	FALSE
ENSG00000205403	SL003328	0.001_F	EUR	0.0643021	1.97274e-07	TRUE	TRUE
ENSG00000163739	SL003173	0.001_F	EUR	0.211654	1.79086e-23	TRUE	TRUE
ENSG00000169248	SL003326	0.001_F	EUR	0.0510888	3.66903e-06	TRUE	FALSE
ENSG00000138675	SL004339	0.001_F	EUR	0.01702	0.00780565	TRUE	FALSE
ENSG00000127415	SL010368	0.001_F	EUR	0.231906	3.527e-26	TRUE	TRUE
ENSG00000138744	SL008611	0.001_F	EUR	0.276853	9.79575e-33	TRUE	TRUE
ENSG00000163453	SL005087	0.001_F	EUR	0.143417	1.03304e-15	TRUE	TRUE
ENSG00000169429	SL000039	0.001_F	EUR	0.017433	0.00710338	TRUE	TRUE
ENSG00000124875	SL003172	0.001_F	EUR	0.29174	7.84319e-34	TRUE	TRUE
ENSG00000109758	SL006512	0.001_F	EUR	0.351831	5.60364e-43	TRUE	FALSE
ENSG00000163956	SL005263	0.001_F	EUR	0.0149299	0.0134434	TRUE	TRUE
ENSG00000135605	SL010518	0.001_F	EUR	0.0224188	0.00233258	TRUE	TRUE
ENSG00000128052	SL003201	0.001_F	EUR	0.0881834	5.41932e-10	TRUE	TRUE
ENSG00000145242	SL004844	0.001_F	EUR	0.0216524	0.0029116	TRUE	FALSE
ENSG00000164344	SL000545	0.001_F	EUR	0.162861	7.73036e-18	TRUE	TRUE
ENSG00000178177	SL006698	0.001_F	EUR	0.021375	0.00288548	TRUE	TRUE
ENSG00000152583	SL005488	0.001_F	EUR	0.249019	1.88493e-28	TRUE	FALSE
ENSG00000109743	SL008644	0.001_F	EUR	0.577106	7.81054e-91	TRUE	TRUE
ENSG00000079557	SL004742	0.001_F	EUR	0.0976276	4.77766e-11	TRUE	FALSE
ENSG00000124882	SL000139	0.001_F	EUR	0.0361786	0.000112862	TRUE	TRUE
ENSG00000164120	SL003930	0.001_F	EUR	0.0154115	0.0117508	TRUE	TRUE
ENSG00000182168	SL005230	0.001_F	EUR	0.0382953	7.00802e-05	TRUE	FALSE
ENSG00000171497	SL007373	0.001_F	EUR	0.0962388	7.05801e-11	TRUE	TRUE
ENSG00000138735	SL011405	0.001_F	EUR	0.0283535	0.000633741	TRUE	TRUE
ENSG00000109472	SL008703	0.001_F	EUR	0.0540151	1.81158e-06	TRUE	TRUE
ENSG00000138798	SL000084	0.001_F	EUR	0.0816543	2.35149e-09	TRUE	TRUE
ENSG00000081051	SL000011	0.001_F	EUR	0.0405065	4.06855e-05	TRUE	FALSE
ENSG00000145362	SL014896	0.001_F	EUR	0.0505978	3.81547e-06	TRUE	FALSE
ENSG00000109610	SL003672	0.001_F	EUR	0.0945209	1.40075e-10	TRUE	TRUE
ENSG00000113302	SL005184	0.001_F	EUR	0.146328	2.7588e-16	TRUE	FALSE
ENSG00000112902	SL008522	0.001_F	EUR	0.184269	1.43133e-20	TRUE	FALSE
ENSG00000037280	SL003322	0.001_F	EUR	0.0251722	0.00133125	TRUE	TRUE
ENSG00000134352	SL003872	0.001_F	EUR	0.0944721	1.79132e-10	TRUE	TRUE
ENSG00000182578	SL004153	0.001_F	EUR	0.0145266	0.013778	TRUE	TRUE
ENSG00000112936	SL000323	0.001_F	EUR	0.236296	5.30355e-27	TRUE	TRUE
ENSG00000151882	SL003303	0.001_F	EUR	0.0185344	0.0057447	TRUE	TRUE
ENSG00000113520	SL000480	0.001_F	EUR	0.0128757	0.0198545	TRUE	TRUE
ENSG00000112964	SL005168	0.001_F	EUR	0.024029	0.00145478	TRUE	FALSE
ENSG00000113140	SL000532	0.001_F	EUR	0.0116378	0.0289975	TRUE	FALSE
ENSG00000113600	SL000325	0.001_F	EUR	0.0131751	0.0190224	TRUE	FALSE
ENSG00000113273	SL008956	0.001_F	EUR	0.0749971	1.47923e-08	TRUE	TRUE
ENSG00000145681	SL008023	0.001_F	EUR	0.0140424	0.0164253	TRUE	FALSE
ENSG00000120708	SL006544	0.001_F	EUR	0.186793	6.80975e-21	TRUE	TRUE
ENSG00000174136	SL010468	0.001_F	EUR	0.016089	0.00976945	TRUE	FALSE
ENSG00000113296	SL007207	0.001_F	EUR	0.0241205	0.00161971	TRUE	TRUE
ENSG00000113721	SL004155	0.001_F	EUR	0.728082	8.78562e-144	TRUE	TRUE
ENSG00000127743	SL004350	0.001_F	EUR	0.0143492	0.0156665	TRUE	FALSE
ENSG00000213949	SL003179	0.001_F	EUR	0.0268412	0.000703386	TRUE	TRUE
ENSG00000039537	SL000322	0.001_F	EUR	0.022476	0.00232479	TRUE	FALSE
ENSG00000134363	SL000674	0.001_F	EUR	0.0122893	0.0252087	TRUE	FALSE
ENSG00000151422	SL005588	0.001_F	EUR	0.0183289	0.00629072	TRUE	FALSE
ENSG00000039537	SL000321	0.001_F	EUR	0.0102878	0.0393275	TRUE	FALSE
ENSG00000164307	SL007729	0.001_F	EUR	0.693019	4.43084e-128	TRUE	TRUE
ENSG00000168685	SL005189	0.001_F	EUR	0.129565	3.4439e-14	TRUE	FALSE
ENSG00000092421	SL005214	0.001_F	EUR	0.0151508	0.0122697	TRUE	FALSE
ENSG00000135077	SL007547	0.001_F	EUR	0.221556	5.76641e-25	TRUE	TRUE
ENSG00000113594	SL004714	0.001_F	EUR	0.0338842	0.000189218	TRUE	TRUE
ENSG00000146374	SL018509	0.001_F	EUR	0.107464	8.14746e-12	TRUE	FALSE
ENSG00000244731	SL000318	0.001_F	EUR	0.193793	1.78497e-21	TRUE	TRUE
ENSG00000224389	SL000318	0.001_F	EUR	0.192107	4.03578e-21	TRUE	TRUE
ENSG00000172179	SL000546	0.001_F	EUR	0.0161049	0.00927531	TRUE	FALSE
ENSG00000112715	SL000002	0.001_F	EUR	0.013356	0.0197458	TRUE	TRUE
ENSG00000204520	SL005199	0.001_F	EUR	0.426805	9.85675e-56	TRUE	TRUE
ENSG00000096264	SL005206	0.001_F	EUR	0.022879	0.00198927	TRUE	FALSE
ENSG00000131019	SL005229	0.001_F	EUR	0.0350174	0.000126521	TRUE	FALSE
ENSG00000112116	SL004352	0.001_F	EUR	0.0162885	0.00978987	TRUE	FALSE
ENSG00000204472	SL004768	0.001_F	EUR	0.016101	0.0102043	TRUE	TRUE
ENSG00000091831	SL000007	0.001_F	EUR	0.0203512	0.00374492	TRUE	FALSE
ENSG00000135346	SL000506	0.001_F	EUR	0.0289204	0.000511188	TRUE	FALSE
ENSG00000187837	SL005256	0.001_F	EUR	0.0376467	7.25529e-05	TRUE	TRUE
ENSG00000204475	SL005205	0.001_F	EUR	0.160029	1.40187e-18	TRUE	TRUE
ENSG00000166278	SL002525	0.001_F	EUR	0.0728491	7.40237e-09	TRUE	TRUE
ENSG00000156535	SL008773	0.001_F	EUR	0.172482	4.0471e-19	TRUE	TRUE
ENSG00000186340	SL007206	0.001_F	EUR	0.138353	4.08104e-15	TRUE	TRUE
ENSG00000226979	SL000508	0.001_F	EUR	0.0219142	0.00260899	TRUE	TRUE
ENSG00000112799	SL007059	0.001_F	EUR	0.0412304	2.90932e-05	TRUE	TRUE
ENSG00000197081	SL003679	0.001_F	EUR	0.312426	8.94233e-37	TRUE	TRUE
ENSG00000122194	SL000268	0.001_F	EUR	0.15162	1.29497e-16	TRUE	FALSE
ENSG00000243649	SL000414	0.001_F	EUR	0.180536	6.10565e-20	TRUE	FALSE
ENSG00000122194	SL000541	0.001_F	EUR	0.149374	7.18548e-17	TRUE	FALSE
ENSG00000244731	SL000316	0.001_F	EUR	0.211521	1.39777e-23	TRUE	TRUE
ENSG00000224389	SL000316	0.001_F	EUR	0.213573	1.01297e-24	TRUE	TRUE
ENSG00000172594	SL012754	0.001_F	EUR	0.100388	4.25282e-11	TRUE	TRUE
ENSG00000112715	SL003310	0.001_F	EUR	0.0673011	7.00842e-08	TRUE	TRUE
ENSG00000285441	SL001815	0.001_F	EUR	0.0111706	0.0328022	FALSE	FALSE
ENSG00000213719	SL004915	0.001_F	EUR	0.0349102	0.000146376	TRUE	TRUE
ENSG00000146070	SL003440	0.001_F	EUR	0.017259	0.00783993	TRUE	TRUE
ENSG00000164485	SL005183	0.001_F	EUR	0.0152055	0.01168	TRUE	FALSE
ENSG00000204516	SL005200	0.001_F	EUR	0.39018	1.63185e-49	TRUE	TRUE
ENSG00000204435	SL016550	0.001_F	EUR	0.0212736	0.00293455	TRUE	TRUE
ENSG00000204435	SL016551	0.001_F	EUR	0.0199163	0.00416217	TRUE	TRUE
ENSG00000137193	SL002702	0.001_F	EUR	0.0137371	0.0183726	TRUE	TRUE
ENSG00000027697	SL000458	0.001_F	EUR	0.01292	0.0212875	TRUE	TRUE
ENSG00000106211	SL000448	0.001_F	EUR	0.0845147	1.67771e-09	TRUE	TRUE
ENSG00000146674	SL000045	0.001_F	EUR	0.10456	1.73475e-11	TRUE	TRUE
ENSG00000127948	SL000528	0.001_F	EUR	0.0132468	0.020502	TRUE	TRUE
ENSG00000105976	SL000134	0.001_F	EUR	0.0331271	0.000200088	TRUE	FALSE
ENSG00000105894	SL002704	0.001_F	EUR	0.0452883	1.35129e-05	TRUE	FALSE
ENSG00000106538	SL005152	0.001_F	EUR	0.0604302	4.29369e-07	TRUE	FALSE
ENSG00000164885	SL010496	0.001_F	EUR	0.0308827	0.000281022	TRUE	TRUE
ENSG00000146904	SL004137	0.001_F	EUR	0.276904	1.99711e-32	TRUE	TRUE
ENSG00000132437	SL009216	0.001_F	EUR	0.0104037	0.0364175	TRUE	FALSE
ENSG00000164619	SL007531	0.001_F	EUR	0.0235457	0.0018819	TRUE	FALSE
ENSG00000106089	SL004304	0.001_F	EUR	0.0114369	0.0301652	TRUE	TRUE
ENSG00000106178	SL003104	0.001_F	EUR	0.0259676	0.000959077	TRUE	TRUE
ENSG00000170027	SL017611	0.001_F	EUR	0.0181235	0.00612673	TRUE	TRUE
ENSG00000015676	SL011768	0.001_F	EUR	0.0112704	0.0318703	TRUE	TRUE
ENSG00000136279	SL011628	0.001_F	EUR	0.0157801	0.0109536	TRUE	TRUE
ENSG00000275896	SL010388	0.001_F	EUR	0.0277862	0.000592628	TRUE	TRUE
ENSG00000106123	SL008414	0.001_F	EUR	0.044849	1.62319e-05	TRUE	TRUE
ENSG00000136235	SL007429	0.001_F	EUR	0.102889	2.15302e-11	TRUE	TRUE
ENSG00000146648	SL016828	0.001_F	EUR	0.013319	0.0194962	TRUE	FALSE
ENSG00000170381	SL010470	0.001_F	EUR	0.51037	5.4845e-73	TRUE	FALSE
ENSG00000122641	SL004837	0.001_F	EUR	0.0198558	0.00426985	TRUE	FALSE
ENSG00000168546	SL004143	0.001_F	EUR	0.0822185	2.22773e-09	TRUE	TRUE
ENSG00000091879	SL001996	0.001_F	EUR	0.0314062	0.000313393	TRUE	FALSE
ENSG00000154188	SL001995	0.001_F	EUR	0.0292076	0.000520653	TRUE	TRUE
ENSG00000164733	SL000343	0.001_F	EUR	0.0826183	1.55303e-09	TRUE	TRUE
ENSG00000132561	SL010465	0.001_F	EUR	0.0567177	1.13144e-06	TRUE	TRUE
ENSG00000154589	SL018625	0.001_F	EUR	0.0108262	0.0319926	TRUE	TRUE
ENSG00000167701	SL000617	0.001_F	EUR	0.0195284	0.00465911	TRUE	TRUE
ENSG00000164879	SL004867	0.001_F	EUR	0.0157657	0.0110169	TRUE	TRUE
ENSG00000104432	SL000483	0.001_F	EUR	0.0155232	0.0114319	TRUE	TRUE
ENSG00000104689	SL004156	0.001_F	EUR	0.0148077	0.0139584	TRUE	TRUE
ENSG00000133742	SL004866	0.001_F	EUR	0.0218283	0.00200077	TRUE	FALSE
ENSG00000157168	SL004297	0.001_F	EUR	0.0234854	0.00185369	TRUE	TRUE
ENSG00000136869	SL004489	0.001_F	EUR	0.03376	0.00019108	TRUE	TRUE
ENSG00000213927	SL003168	0.001_F	EUR	0.063732	2.08479e-07	TRUE	TRUE
ENSG00000176919	SL000324	0.001_F	EUR	0.0336842	0.000180594	TRUE	TRUE
ENSG00000137077	SL003193	0.001_F	EUR	0.0195085	0.004627	TRUE	TRUE
ENSG00000122756	SL005153	0.001_F	EUR	0.0269946	0.00078513	TRUE	TRUE
ENSG00000148346	SL000695	0.001_F	EUR	0.0361659	0.000103524	TRUE	FALSE
ENSG00000106804	SL000320	0.001_F	EUR	0.0319392	0.000276043	TRUE	TRUE
ENSG00000181634	SL004686	0.001_F	EUR	0.0233523	0.00174558	TRUE	TRUE
ENSG00000197646	SL004862	0.001_F	EUR	0.244265	2.19114e-28	TRUE	TRUE
ENSG00000160323	SL006610	0.001_F	EUR	0.0188114	0.00547656	TRUE	TRUE
ENSG00000160339	SL006542	0.001_F	EUR	0.0106512	0.0373043	TRUE	TRUE
ENSG00000136943	SL006910	0.001_F	EUR	0.019171	0.00519102	TRUE	FALSE
ENSG00000106952	SL004635	0.001_F	EUR	0.0253611	0.00118458	TRUE	TRUE
ENSG00000176978	SL008916	0.001_F	EUR	0.0471613	9.32664e-06	TRUE	TRUE
ENSG00000085265	SL010462	0.001_F	EUR	0.0316506	0.000294187	TRUE	TRUE
ENSG00000136869	SL018625	0.001_F	EUR	0.0184844	0.00547594	TRUE	TRUE
ENSG00000120156	SL003200	0.001_F	EUR	0.146555	2.80425e-16	TRUE	TRUE
ENSG00000182752	SL002755	0.001_F	EUR	0.0194455	0.00430297	TRUE	FALSE
ENSG00000041982	SL003198	0.001_F	EUR	0.0101442	0.0419275	TRUE	TRUE
ENSG00000136938	SL011769	0.001_F	EUR	0.0485017	5.4131e-06	TRUE	TRUE
ENSG00000106804	SL000321	0.001_F	EUR	0.0180044	0.00665586	TRUE	TRUE
ENSG00000148180	SL005572	0.001_F	EUR	0.0230851	0.00197861	TRUE	TRUE
ENSG00000148053	SL004160	0.001_F	EUR	0.0180268	0.00646982	TRUE	FALSE
ENSG00000135046	SL004208	0.001_F	EUR	0.0236331	0.00155364	TRUE	TRUE
ENSG00000197694	SL008190	0.001_F	EUR	0.0319199	0.000284713	TRUE	TRUE
ENSG00000120217	SL004852	0.001_F	EUR	0.0791153	6.22074e-09	TRUE	TRUE
ENSG00000148400	SL005703	0.001_F	EUR	0.031286	0.000325079	TRUE	TRUE
ENSG00000127083	SL008574	0.001_F	EUR	0.0217934	0.00275359	TRUE	TRUE
ENSG00000180447	SL000658	0.001_F	EUR	0.0168937	0.00865155	TRUE	TRUE
ENSG00000156515	SL011180	0.001_F	EUR	0.0339299	0.000166233	TRUE	FALSE
ENSG00000165471	SL004516	0.001_F	EUR	0.032372	0.000256342	TRUE	FALSE
ENSG00000134460	SL003305	0.001_F	EUR	0.0283887	0.000559593	TRUE	TRUE
ENSG00000138185	SL010371	0.001_F	EUR	0.0160649	0.00995408	TRUE	TRUE
ENSG00000119912	SL007122	0.001_F	EUR	0.0210181	0.00317961	TRUE	FALSE
ENSG00000188611	SL010375	0.001_F	EUR	0.0239868	0.00173564	TRUE	FALSE
ENSG00000165731	SL010378	0.001_F	EUR	0.079173	4.06636e-09	TRUE	TRUE
ENSG00000151892	SL004858	0.001_F	EUR	0.0216404	0.00281566	TRUE	FALSE
ENSG00000183049	SL010490	0.001_F	EUR	0.0190293	0.00500986	TRUE	TRUE
ENSG00000134470	SL004151	0.001_F	EUR	0.117833	3.08281e-13	TRUE	TRUE
ENSG00000107562	SL004712	0.001_F	EUR	0.037997	6.53024e-05	TRUE	TRUE
ENSG00000107984	SL004367	0.001_F	EUR	0.0367347	9.717e-05	TRUE	FALSE
ENSG00000066468	SL003990	0.001_F	EUR	0.0229125	0.0019415	TRUE	FALSE
ENSG00000171862	SL003761	0.001_F	EUR	0.0409538	3.27387e-05	TRUE	FALSE
ENSG00000171314	SL004820	0.001_F	EUR	0.0110464	0.0342974	TRUE	TRUE
ENSG00000122861	SL000613	0.001_F	EUR	0.026619	0.000881453	TRUE	FALSE
ENSG00000148730	SL008378	0.001_F	EUR	0.0335471	0.000190833	TRUE	TRUE
ENSG00000107831	SL014308	0.001_F	EUR	0.0391155	3.87784e-05	TRUE	TRUE
ENSG00000133661	SL004484	0.001_F	EUR	0.0292506	0.000528264	TRUE	TRUE
ENSG00000148848	SL009988	0.001_F	EUR	0.0253613	0.00116833	TRUE	TRUE
ENSG00000198739	SL014108	0.001_F	EUR	0.0296548	0.00045481	TRUE	FALSE
ENSG00000182022	SL007502	0.001_F	EUR	0.0296281	0.000468342	TRUE	TRUE
ENSG00000107779	SL004080	0.001_F	EUR	0.0381356	6.12957e-05	TRUE	FALSE
ENSG00000120053	SL000280	0.001_F	EUR	0.0202768	0.00401977	TRUE	TRUE
ENSG00000185267	SL012538	0.001_F	EUR	0.0219175	0.00261326	TRUE	TRUE
ENSG00000180817	SL004914	0.001_F	EUR	0.0231269	0.00207818	TRUE	TRUE
ENSG00000108179	SL005793	0.001_F	EUR	0.0205485	0.00370033	TRUE	TRUE
ENSG00000026103	SL002731	0.001_F	EUR	0.0432821	1.99815e-05	TRUE	FALSE
ENSG00000107742	SL010471	0.001_F	EUR	0.0411142	3.78816e-05	TRUE	TRUE
ENSG00000099250	SL006397	0.001_F	EUR	0.133602	4.95107e-15	TRUE	TRUE
ENSG00000085063	SL004557	0.001_F	EUR	0.0293239	0.000464207	TRUE	TRUE
ENSG00000204381	SL004646	0.001_F	EUR	0.0413835	3.16105e-05	TRUE	TRUE
ENSG00000014216	SL000337	0.001_F	EUR	0.0107423	0.0354609	TRUE	TRUE
ENSG00000118137	SL000019	0.001_F	EUR	0.0167419	0.0087464	TRUE	TRUE
ENSG00000162344	SL004337	0.001_F	EUR	0.0134134	0.0192498	TRUE	FALSE
ENSG00000149968	SL000524	0.001_F	EUR	0.019715	0.00454316	TRUE	FALSE
ENSG00000137673	SL000525	0.001_F	EUR	0.0567536	1.03083e-06	TRUE	FALSE
ENSG00000149564	SL005160	0.001_F	EUR	0.0304866	0.000342526	TRUE	FALSE
ENSG00000137496	SL002508	0.001_F	EUR	0.0177488	0.00718982	TRUE	TRUE
ENSG00000149972	SL010455	0.001_F	EUR	0.068898	4.15732e-08	TRUE	FALSE
ENSG00000175315	SL004438	0.001_F	EUR	0.0605178	4.16803e-07	TRUE	TRUE
ENSG00000121691	SL000342	0.001_F	EUR	0.0674396	1.00189e-07	TRUE	TRUE
ENSG00000050165	SL009412	0.001_F	EUR	0.0841575	1.80688e-09	TRUE	TRUE
ENSG00000183715	SL005491	0.001_F	EUR	0.0291773	0.000459706	TRUE	FALSE
ENSG00000235718	SL010466	0.001_F	EUR	0.0142358	0.015702	TRUE	FALSE
ENSG00000262655	SL005115	0.001_F	EUR	0.0883442	5.6685e-10	TRUE	FALSE
ENSG00000173432	SL000572	0.001_F	EUR	0.478246	1.01397e-65	TRUE	FALSE
ENSG00000160613	SL014069	0.001_F	EUR	0.461608	1.91105e-62	TRUE	TRUE
ENSG00000149131	SL000308	0.001_F	EUR	0.345415	2.16822e-42	TRUE	TRUE
ENSG00000262406	SL000522	0.001_F	EUR	0.115731	5.97765e-13	TRUE	FALSE
ENSG00000149294	SL003764	0.001_F	EUR	0.0328257	0.000222236	TRUE	TRUE
ENSG00000064309	SL014092	0.001_F	EUR	0.192118	1.80794e-21	TRUE	FALSE
ENSG00000196611	SL000521	0.001_F	EUR	0.0800764	4.50872e-09	TRUE	TRUE
ENSG00000137745	SL000523	0.001_F	EUR	0.0200127	0.00422299	FALSE	FALSE
ENSG00000054967	SL005213	0.001_F	EUR	0.0828843	2.60822e-09	TRUE	TRUE
ENSG00000154134	SL014148	0.001_F	EUR	0.0135146	0.0178798	TRUE	TRUE
ENSG00000086205	SL000158	0.001_F	EUR	0.0320917	0.000249279	TRUE	FALSE
ENSG00000117984	SL000344	0.001_F	EUR	0.0547673	1.79364e-06	TRUE	TRUE
ENSG00000002330	SL003700	0.001_F	EUR	0.0232392	0.00197453	TRUE	TRUE
ENSG00000166670	SL000645	0.001_F	EUR	0.0917271	3.44684e-10	TRUE	FALSE
ENSG00000129170	SL016969	0.001_F	EUR	0.0180814	0.00659001	TRUE	FALSE
ENSG00000174080	SL008381	0.001_F	EUR	0.0354807	0.000124295	TRUE	TRUE
ENSG00000111674	SL001731	0.001_F	EUR	0.010021	0.0433281	TRUE	TRUE
ENSG00000089127	SL014684	0.001_F	EUR	0.0224715	0.0023492	TRUE	TRUE
ENSG00000188906	SL017128	0.001_F	EUR	0.0262398	0.000929369	TRUE	TRUE
ENSG00000135414	SL004345	0.001_F	EUR	0.0174746	0.00768649	TRUE	FALSE
ENSG00000139200	SL019019	0.001_F	EUR	0.0400888	3.88944e-05	TRUE	TRUE
ENSG00000139211	SL015046	0.001_F	EUR	0.0164633	0.00959968	TRUE	TRUE
ENSG00000065361	SL002519	0.001_F	EUR	0.0291882	0.0004534	TRUE	TRUE
ENSG00000011465	SL004081	0.001_F	EUR	0.0182125	0.0053234	TRUE	TRUE
ENSG00000167779	SL005172	0.001_F	EUR	0.0428625	1.97243e-05	TRUE	FALSE
ENSG00000127318	SL004347	0.001_F	EUR	0.0252335	0.00127369	TRUE	FALSE
ENSG00000018236	SL004855	0.001_F	EUR	0.0847242	1.82037e-09	TRUE	FALSE
ENSG00000110799	SL000017	0.001_F	EUR	0.0187476	0.00512631	TRUE	TRUE
ENSG00000213809	SL005204	0.001_F	EUR	0.0197267	0.00367125	TRUE	TRUE
ENSG00000010610	SL002524	0.001_F	EUR	0.0192875	0.00482752	TRUE	TRUE
ENSG00000111144	SL007100	0.001_F	EUR	0.0346241	0.000158064	TRUE	TRUE
ENSG00000159403	SL000310	0.001_F	EUR	0.0340531	0.000166909	TRUE	TRUE
ENSG00000139263	SL010464	0.001_F	EUR	0.038649	5.91507e-05	TRUE	FALSE
ENSG00000074527	SL007673	0.001_F	EUR	0.0700342	4.941e-08	TRUE	FALSE
ENSG00000183735	SL007747	0.001_F	EUR	0.0402282	4.40737e-05	TRUE	TRUE
ENSG00000172243	SL007640	0.001_F	EUR	0.0195401	0.00450176	TRUE	TRUE
ENSG00000173391	SL007327	0.001_F	EUR	0.0352147	0.000115351	TRUE	TRUE
ENSG00000175899	SL000252	0.001_F	EUR	0.0189355	0.00527869	TRUE	TRUE
ENSG00000185652	SL004359	0.001_F	EUR	0.0719897	3.59826e-08	TRUE	FALSE
ENSG00000111669	SL004812	0.001_F	EUR	0.0107896	0.0340457	TRUE	FALSE
ENSG00000165682	SL013488	0.001_F	EUR	0.0495411	5.07641e-06	TRUE	TRUE
ENSG00000136040	SL006406	0.001_F	EUR	0.19291	2.1163e-21	TRUE	FALSE
ENSG00000090382	SL000510	0.001_F	EUR	0.268408	6.42062e-31	TRUE	TRUE
ENSG00000150045	SL014209	0.001_F	EUR	0.0242556	0.00138862	TRUE	FALSE
ENSG00000133703	SL002542	0.001_F	EUR	0.0314039	0.000304941	TRUE	TRUE
ENSG00000139193	SL004134	0.001_F	EUR	0.0108346	0.0355862	TRUE	TRUE
ENSG00000139343	SL009790	0.001_F	EUR	0.0232961	0.00184832	TRUE	TRUE
ENSG00000123384	SL004733	0.001_F	EUR	0.0141073	0.0167747	TRUE	FALSE
ENSG00000189403	SL003280	0.001_F	EUR	0.0186357	0.00547475	TRUE	TRUE
ENSG00000102524	SL004327	0.001_F	EUR	0.0192894	0.00489528	TRUE	TRUE
ENSG00000126218	SL003324	0.001_F	EUR	0.0638814	1.97903e-07	TRUE	TRUE
ENSG00000057593	SL000358	0.001_F	EUR	0.469781	5.85016e-64	TRUE	FALSE
ENSG00000132964	SL010522	0.001_F	EUR	0.0321138	0.00025853	TRUE	FALSE
ENSG00000122025	SL004636	0.001_F	EUR	0.0220604	0.00256198	TRUE	TRUE
ENSG00000133110	SL005084	0.001_F	EUR	0.0840993	1.91244e-09	TRUE	FALSE
ENSG00000080618	SL004015	0.001_F	EUR	0.452394	3.45769e-60	TRUE	TRUE
ENSG00000133112	SL005679	0.001_F	EUR	0.0159163	0.0107706	TRUE	FALSE
ENSG00000126218	SL000360	0.001_F	EUR	0.0736832	1.33929e-08	TRUE	TRUE
ENSG00000139684	SL006378	0.001_F	EUR	0.157324	2.89914e-17	TRUE	TRUE
ENSG00000179399	SL012469	0.001_F	EUR	0.333346	2.64404e-41	TRUE	FALSE
ENSG00000127863	SL004863	0.001_F	EUR	0.0108563	0.0344007	TRUE	TRUE
ENSG00000198732	SL011888	0.001_F	EUR	0.018081	0.0063442	TRUE	TRUE
ENSG00000140093	SL004467	0.001_F	EUR	0.284259	8.10543e-33	TRUE	FALSE
ENSG00000185070	SL008360	0.001_F	EUR	0.0685122	4.17202e-08	TRUE	FALSE
ENSG00000196136	SL000248	0.001_F	EUR	0.0759507	1.18156e-08	TRUE	FALSE
ENSG00000131981	SL003744	0.001_F	EUR	0.0901492	4.51093e-10	TRUE	TRUE
ENSG00000188488	SL000550	0.001_F	EUR	0.0308026	0.000381166	TRUE	FALSE
ENSG00000100665	SL004876	0.001_F	EUR	0.0529102	1.67317e-06	TRUE	FALSE
ENSG00000119699	SL000089	0.001_F	EUR	0.0118094	0.0285951	TRUE	TRUE
ENSG00000197249	SL000249	0.001_F	EUR	0.0905659	2.81591e-10	TRUE	TRUE
ENSG00000100600	SL008909	0.001_F	EUR	0.0239045	0.00164157	TRUE	TRUE
ENSG00000100902	SL005630	0.001_F	EUR	0.022231	0.00256635	TRUE	TRUE
ENSG00000196136	SL018548	0.001_F	EUR	0.0899597	1.64304e-10	TRUE	FALSE
ENSG00000187097	SL014028	0.001_F	EUR	0.307986	1.82789e-36	TRUE	TRUE
ENSG00000214274	SL000003	0.001_F	EUR	0.4225	1.08716e-54	TRUE	TRUE
ENSG00000167178	SL018587	0.001_F	EUR	0.0268584	0.000822808	TRUE	FALSE
ENSG00000092445	SL004136	0.001_F	EUR	0.0518857	3.01436e-06	TRUE	FALSE
ENSG00000140538	SL004639	0.001_F	EUR	0.0336079	0.00019047	TRUE	FALSE
ENSG00000172349	SL000474	0.001_F	EUR	0.124301	7.66763e-14	TRUE	TRUE
ENSG00000166145	SL004645	0.001_F	EUR	0.0100222	0.0437636	TRUE	TRUE
ENSG00000157766	SL004661	0.001_F	EUR	0.0528286	2.67487e-06	TRUE	FALSE
ENSG00000140443	SL003304	0.001_F	EUR	0.0110989	0.0336484	TRUE	FALSE
ENSG00000035664	SL007752	0.001_F	EUR	0.0199247	0.00419619	TRUE	TRUE
ENSG00000140545	SL006523	0.001_F	EUR	0.0212047	0.00302876	TRUE	TRUE
ENSG00000182718	SL004209	0.001_F	EUR	0.123906	8.90288e-14	TRUE	TRUE
ENSG00000182175	SL010467	0.001_F	EUR	0.0133873	0.0176009	TRUE	FALSE
ENSG00000103811	SL000346	0.001_F	EUR	0.211477	1.70203e-23	TRUE	TRUE
ENSG00000159723	SL006924	0.001_F	EUR	0.0325066	0.000244431	TRUE	FALSE
ENSG00000179776	SL002081	0.001_F	EUR	0.0258922	0.00101566	TRUE	TRUE
ENSG00000006210	SL000427	0.001_F	EUR	0.0505223	3.85845e-06	TRUE	FALSE
ENSG00000102882	SL000409	0.001_F	EUR	0.0228467	0.00219937	TRUE	TRUE
ENSG00000257017	SL000437	0.001_F	EUR	0.619284	5.01373e-103	TRUE	TRUE
ENSG00000197253	SL010617	0.001_F	EUR	0.264214	3.21072e-30	TRUE	TRUE
ENSG00000102962	SL003187	0.001_F	EUR	0.0322283	0.000271011	TRUE	TRUE
ENSG00000102970	SL003196	0.001_F	EUR	0.0450132	1.33931e-05	TRUE	FALSE
ENSG00000005001	SL012822	0.001_F	EUR	0.0197872	0.00410554	TRUE	TRUE
ENSG00000168610	SL007221	0.001_F	EUR	0.0247446	0.00141161	TRUE	TRUE
ENSG00000167941	SL007631	0.001_F	EUR	0.0202059	0.00387059	TRUE	FALSE
ENSG00000136488	SL009328	0.001_F	EUR	0.028484	0.000621884	FALSE	FALSE
ENSG00000213218	SL009328	0.001_F	EUR	0.0115687	0.0295442	TRUE	FALSE
ENSG00000108375	SL018629	0.001_F	EUR	0.0367129	9.13035e-05	TRUE	FALSE
ENSG00000035862	SL000592	0.001_F	EUR	0.0172108	0.00735497	TRUE	FALSE
ENSG00000108691	SL000038	0.001_F	EUR	0.0206693	0.00358873	TRUE	FALSE
ENSG00000141736	SL000009	0.001_F	EUR	0.0196385	0.00452101	TRUE	TRUE
ENSG00000154229	SL000551	0.001_F	EUR	0.0301145	0.000394278	TRUE	TRUE
ENSG00000261371	SL001721	0.001_F	EUR	0.0384711	5.81762e-05	TRUE	TRUE
ENSG00000276085	SL004355	0.001_F	EUR	0.0417953	2.48955e-05	TRUE	TRUE
ENSG00000108700	SL000515	0.001_F	EUR	0.0176445	0.0071222	TRUE	FALSE
ENSG00000276409	SL003329	0.001_F	EUR	0.0462572	1.00831e-05	TRUE	TRUE
ENSG00000274736	SL003302	0.001_F	EUR	0.0171869	0.00789139	TRUE	TRUE
ENSG00000167711	SL000250	0.001_F	EUR	0.0136534	0.0182397	TRUE	TRUE
ENSG00000274736	SL003301	0.001_F	EUR	0.035805	0.000124561	TRUE	TRUE
ENSG00000131095	SL004271	0.001_F	EUR	0.0260877	0.000981202	TRUE	TRUE
ENSG00000277632	SL000519	0.001_F	EUR	0.0332575	0.000198076	TRUE	FALSE
ENSG00000275385	SL003323	0.001_F	EUR	0.0297868	0.000455151	TRUE	TRUE
ENSG00000173714	SL010391	0.001_F	EUR	0.0226253	0.00226638	TRUE	FALSE
ENSG00000154975	SL010449	0.001_F	EUR	0.0268607	0.000817619	TRUE	FALSE
ENSG00000176749	SL010496	0.001_F	EUR	0.0344068	0.000162878	TRUE	TRUE
ENSG00000089685	SL000582	0.001_F	EUR	0.0433024	2.10527e-05	TRUE	TRUE
ENSG00000108861	SL008122	0.001_F	EUR	0.0102483	0.0417092	TRUE	TRUE
ENSG00000275718	SL003190	0.001_F	EUR	0.0116959	0.0282475	TRUE	FALSE
ENSG00000131096	SL011509	0.001_F	EUR	0.0435662	1.96028e-05	TRUE	FALSE
ENSG00000108424	SL010927	0.001_F	EUR	0.0297795	0.000419648	TRUE	TRUE
ENSG00000181374	SL000517	0.001_F	EUR	0.0126986	0.0194361	TRUE	FALSE
ENSG00000243678	SL004921	0.001_F	EUR	0.0176145	0.00741991	TRUE	TRUE
ENSG00000176170	SL006088	0.001_F	EUR	0.0299657	0.000411469	TRUE	TRUE
ENSG00000167900	SL000057	0.001_F	EUR	0.0342963	0.000152803	TRUE	TRUE
ENSG00000108849	SL011499	0.001_F	EUR	0.0288781	0.0005261	TRUE	FALSE
ENSG00000108786	SL004253	0.001_F	EUR	0.0113229	0.0316468	TRUE	TRUE
ENSG00000108342	SL001729	0.001_F	EUR	0.0166984	0.00912972	TRUE	FALSE
ENSG00000275152	SL003300	0.001_F	EUR	0.0218537	0.00275979	TRUE	FALSE
ENSG00000129214	SL005102	0.001_F	EUR	0.0458854	1.0715e-05	TRUE	FALSE
ENSG00000108561	SL008177	0.001_F	EUR	0.017441	0.00772876	TRUE	TRUE
ENSG00000030582	SL007173	0.001_F	EUR	0.030801	0.000360527	TRUE	TRUE
ENSG00000141543	SL011616	0.001_F	EUR	0.0121604	0.0247122	TRUE	TRUE
ENSG00000167850	SL014270	0.001_F	EUR	0.0501906	4.65563e-06	TRUE	TRUE
ENSG00000074660	SL005221	0.001_F	EUR	0.264282	1.61717e-30	TRUE	TRUE
ENSG00000136448	SL006476	0.001_F	EUR	0.0100003	0.0439439	TRUE	FALSE
ENSG00000126368	SL007145	0.001_F	EUR	0.0122757	0.0255035	TRUE	TRUE
ENSG00000172156	SL000406	0.001_F	EUR	0.039102	5.05205e-05	TRUE	FALSE
ENSG00000177885	SL003792	0.001_F	EUR	0.0210281	0.00331657	TRUE	FALSE
ENSG00000125686	SL010328	0.001_F	EUR	0.0208216	0.00331616	TRUE	TRUE
ENSG00000271503	SL000563	0.001_F	EUR	0.0152212	0.0125433	TRUE	TRUE
ENSG00000108622	SL003177	0.001_F	EUR	0.0310328	0.000324933	TRUE	TRUE
ENSG00000183691	SL004683	0.001_F	EUR	0.0203076	0.00381566	TRUE	TRUE
ENSG00000186868	SL004230	0.001_F	EUR	0.0166995	0.0087984	TRUE	TRUE
ENSG00000239672	SL003687	0.001_F	EUR	0.0282396	0.000591715	TRUE	TRUE
ENSG00000239697	SL004365	0.001_F	EUR	0.026973	0.000842315	TRUE	TRUE
ENSG00000065320	SL012395	0.001_F	EUR	0.18378	2.5579e-20	TRUE	TRUE
ENSG00000005961	SL000542	0.001_F	EUR	0.03087	0.000334866	TRUE	TRUE
ENSG00000259207	SL000542	0.001_F	EUR	0.0443043	1.75949e-05	TRUE	TRUE
ENSG00000168961	SL008486	0.001_F	EUR	0.0290361	0.000491562	TRUE	TRUE
ENSG00000132386	SL003066	0.001_F	EUR	0.0731518	2.58464e-08	TRUE	TRUE
ENSG00000134760	SL004856	0.001_F	EUR	0.02129	0.00272951	TRUE	FALSE
ENSG00000133313	SL002695	0.001_F	EUR	0.031566	0.000269181	TRUE	TRUE
ENSG00000171791	SL000104	0.001_F	EUR	0.0199661	0.00367207	TRUE	FALSE
ENSG00000170558	SL000638	0.001_F	EUR	0.0361069	0.000113213	TRUE	TRUE
ENSG00000134762	SL008709	0.001_F	EUR	0.0150533	0.0123865	TRUE	TRUE
ENSG00000150637	SL011100	0.001_F	EUR	0.0360566	0.000104288	TRUE	TRUE
ENSG00000141655	SL003690	0.001_F	EUR	0.0170358	0.0085114	TRUE	TRUE
ENSG00000150656	SL006694	0.001_F	EUR	0.0307751	0.000353281	TRUE	FALSE
ENSG00000158270	SL007471	0.001_F	EUR	0.049282	5.78076e-06	TRUE	TRUE
ENSG00000134443	SL002071	0.001_F	EUR	0.0114505	0.0305283	TRUE	FALSE
ENSG00000124466	SL008402	0.001_F	EUR	0.0148309	0.0140951	TRUE	TRUE
ENSG00000204936	SL008931	0.001_F	EUR	0.103215	2.07066e-11	TRUE	TRUE
ENSG00000130203	SL000276	0.001_F	EUR	0.0769188	7.74667e-09	TRUE	TRUE
ENSG00000096996	SL004148	0.001_F	EUR	0.135963	7.01087e-15	TRUE	TRUE
ENSG00000011422	SL002506	0.001_F	EUR	0.0307606	0.000260031	TRUE	TRUE
ENSG00000104879	SL000383	0.001_F	EUR	0.0308879	0.00032464	TRUE	FALSE
ENSG00000125730	SL000456	0.001_F	EUR	0.0559743	1.15691e-06	TRUE	TRUE
ENSG00000261857	SL001947	0.001_F	EUR	0.192216	7.38834e-22	TRUE	TRUE
ENSG00000125650	SL004685	0.001_F	EUR	0.0104117	0.039084	TRUE	TRUE
ENSG00000131142	SL003197	0.001_F	EUR	0.017578	0.00282276	TRUE	FALSE
ENSG00000187266	SL005159	0.001_F	EUR	0.0140877	0.0157229	TRUE	TRUE
ENSG00000105492	SL005217	0.001_F	EUR	0.283937	1.57536e-33	TRUE	TRUE
ENSG00000168995	SL005218	0.001_F	EUR	0.0548216	1.4477e-06	TRUE	TRUE
ENSG00000125730	SL000312	0.001_F	EUR	0.0163374	0.00984714	TRUE	TRUE
ENSG00000105246	SL006915	0.001_F	EUR	0.0179265	0.00692651	TRUE	TRUE
ENSG00000167757	SL002763	0.001_F	EUR	0.192375	2.78022e-21	TRUE	TRUE
ENSG00000129455	SL003915	0.001_F	EUR	0.0469314	8.26972e-06	TRUE	FALSE
ENSG00000167642	SL001897	0.001_F	EUR	0.311541	1.38996e-37	TRUE	FALSE
ENSG00000130203	SL004668	0.001_F	EUR	0.0539027	1.65499e-06	TRUE	TRUE
ENSG00000130203	SL004669	0.001_F	EUR	0.0617848	1.08167e-07	TRUE	TRUE
ENSG00000104826	SL000506	0.001_F	EUR	0.144911	5.10252e-16	TRUE	FALSE
ENSG00000105472	SL004362	0.001_F	EUR	0.03504	0.000127136	TRUE	TRUE
ENSG00000171747	SL005165	0.001_F	EUR	0.0281392	0.000637834	TRUE	TRUE
ENSG00000129450	SL005219	0.001_F	EUR	0.719309	7.34949e-139	TRUE	TRUE
ENSG00000090659	SL005157	0.001_F	EUR	0.134652	1.1229e-14	TRUE	FALSE
ENSG00000104918	SL004260	0.001_F	EUR	0.0166638	0.00923526	TRUE	TRUE
ENSG00000105383	SL005215	0.001_F	EUR	0.493361	5.12365e-70	TRUE	TRUE
ENSG00000088053	SL008759	0.001_F	EUR	0.0630812	2.32388e-07	TRUE	TRUE
ENSG00000186474	SL003916	0.001_F	EUR	0.188416	5.60974e-21	TRUE	FALSE
ENSG00000167759	SL003918	0.001_F	EUR	0.0220857	0.00258907	TRUE	FALSE
ENSG00000167754	SL003863	0.001_F	EUR	0.0364557	0.000101102	TRUE	FALSE
ENSG00000102575	SL004118	0.001_F	EUR	0.0623697	2.34105e-07	TRUE	TRUE
ENSG00000104921	SL002706	0.001_F	EUR	0.0923624	2.41824e-10	TRUE	TRUE
ENSG00000169035	SL000064	0.001_F	EUR	0.0626103	2.32962e-07	TRUE	TRUE
ENSG00000171105	SL004125	0.001_F	EUR	0.0308036	0.000344615	TRUE	TRUE
ENSG00000167755	SL001797	0.001_F	EUR	0.018617	0.00552503	TRUE	FALSE
ENSG00000104879	SL000382	0.001_F	EUR	0.0145495	0.014566	TRUE	FALSE
ENSG00000132002	SL000449	0.001_F	EUR	0.0205625	0.00337305	TRUE	TRUE
ENSG00000090339	SL002922	0.001_F	EUR	0.662508	2.33118e-121	TRUE	TRUE
ENSG00000130513	SL003869	0.001_F	EUR	0.159022	2.49746e-17	TRUE	FALSE
ENSG00000095752	SL000470	0.001_F	EUR	0.0205215	0.0037194	TRUE	FALSE
ENSG00000105472	SL004363	0.001_F	EUR	0.0530118	1.63772e-06	TRUE	TRUE
ENSG00000171124	SL005575	0.001_F	EUR	0.319368	5.10761e-39	TRUE	FALSE
ENSG00000130383	SL014008	0.001_F	EUR	0.247738	5.22972e-28	TRUE	FALSE
ENSG00000125730	SL000313	0.001_F	EUR	0.0201907	0.00404086	TRUE	TRUE
ENSG00000104972	SL005190	0.001_F	EUR	0.448364	4.38518e-61	TRUE	TRUE
ENSG00000131042	SL005191	0.001_F	EUR	0.465424	2.46306e-63	TRUE	TRUE
ENSG00000189013	SL012698	0.001_F	EUR	0.300579	1.71931e-35	TRUE	TRUE
ENSG00000189430	SL005207	0.001_F	EUR	0.0291182	0.000526147	TRUE	TRUE
ENSG00000105376	SL005169	0.001_F	EUR	0.242965	1.36222e-27	TRUE	TRUE
ENSG00000254415	SL014292	0.001_F	EUR	0.300652	4.32197e-35	TRUE	TRUE
ENSG00000104998	SL005223	0.001_F	EUR	0.0812077	2.05459e-09	TRUE	TRUE
ENSG00000105397	SL007181	0.001_F	EUR	0.036021	0.000110339	TRUE	TRUE
ENSG00000130203	SL000277	0.001_F	EUR	0.0802825	3.37427e-09	TRUE	TRUE
ENSG00000125735	SL004648	0.001_F	EUR	0.0182933	0.00594121	TRUE	FALSE
ENSG00000125730	SL003362	0.001_F	EUR	0.0840738	1.57354e-09	TRUE	TRUE
ENSG00000167460	SL003646	0.001_F	EUR	0.019337	0.00449116	TRUE	TRUE
ENSG00000142515	SL000062	0.001_F	EUR	0.025101	0.00117387	TRUE	FALSE
ENSG00000125848	SL008372	0.001_F	EUR	0.458839	7.93026e-63	TRUE	FALSE
ENSG00000125810	SL007696	0.001_F	EUR	0.0127216	0.0228733	TRUE	TRUE
ENSG00000101280	SL004643	0.001_F	EUR	0.0343313	0.000151456	TRUE	FALSE
ENSG00000100985	SL000527	0.001_F	EUR	0.0332725	0.000175786	TRUE	TRUE
ENSG00000101439	SL001777	0.001_F	EUR	0.0921493	1.73377e-10	TRUE	TRUE
ENSG00000125965	SL004329	0.001_F	EUR	0.0130422	0.0195753	TRUE	FALSE
ENSG00000149600	SL004704	0.001_F	EUR	0.0163664	0.0095947	TRUE	TRUE
ENSG00000198900	SL004305	0.001_F	EUR	0.0392493	4.35636e-05	TRUE	TRUE
ENSG00000101144	SL004078	0.001_F	EUR	0.0301053	0.000402773	TRUE	FALSE
ENSG00000196396	SL004939	0.001_F	EUR	0.011038	0.0343312	TRUE	TRUE
ENSG00000129988	SL003309	0.001_F	EUR	0.0226591	0.0020964	TRUE	TRUE
ENSG00000087586	SL004771	0.001_F	EUR	0.0185104	0.00570098	TRUE	FALSE
ENSG00000077984	SL007049	0.001_F	EUR	0.239531	4.12427e-27	TRUE	TRUE
ENSG00000101336	SL010499	0.001_F	EUR	0.0248087	0.00117193	TRUE	TRUE
ENSG00000170367	SL008382	0.001_F	EUR	0.163276	3.90063e-18	TRUE	FALSE
ENSG00000101425	SL004511	0.001_F	EUR	0.0384613	6.00223e-05	TRUE	TRUE
ENSG00000131051	SL011535	0.001_F	EUR	0.0398537	4.23113e-05	TRUE	TRUE
ENSG00000170369	SL008516	0.001_F	EUR	0.176613	1.52472e-19	TRUE	FALSE
ENSG00000088827	SL001753	0.001_F	EUR	0.0242554	0.00158358	TRUE	TRUE
ENSG00000125780	SL008945	0.001_F	EUR	0.0212899	0.00318898	TRUE	TRUE
ENSG00000124181	SL012108	0.001_F	EUR	0.0181501	0.00655883	TRUE	TRUE
ENSG00000124102	SL004458	0.001_F	EUR	0.0227974	0.00202728	TRUE	TRUE
ENSG00000214078	SL011808	0.001_F	EUR	0.0511093	3.43956e-06	TRUE	TRUE
ENSG00000198053	SL008967	0.001_F	EUR	0.728172	2.84077e-144	TRUE	TRUE
ENSG00000170373	SL010456	0.001_F	EUR	0.185085	1.65452e-20	TRUE	FALSE
ENSG00000197122	SL010516	0.001_F	EUR	0.0459449	1.07899e-05	TRUE	TRUE
ENSG00000156239	SL018921	0.001_F	EUR	0.0161464	0.0102809	TRUE	TRUE
ENSG00000160209	SL007953	0.001_F	EUR	0.024049	0.00156511	TRUE	TRUE
ENSG00000182871	SL000403	0.001_F	EUR	0.0198031	0.00439904	TRUE	TRUE
ENSG00000142168	SL000581	0.001_F	EUR	0.0148256	0.0135453	TRUE	TRUE
ENSG00000154721	SL005193	0.001_F	EUR	0.0252214	0.00126065	TRUE	TRUE
ENSG00000154734	SL008421	0.001_F	EUR	0.0131848	0.0206054	TRUE	TRUE
ENSG00000160223	SL004853	0.001_F	EUR	0.0509395	3.88685e-06	TRUE	TRUE
ENSG00000160191	SL016554	0.001_F	EUR	0.0300439	0.000410247	TRUE	TRUE
ENSG00000171587	SL018891	0.001_F	EUR	0.0181348	0.00659155	TRUE	FALSE
ENSG00000183844	SL007306	0.001_F	EUR	0.0166014	0.00886434	TRUE	TRUE
ENSG00000159128	SL007217	0.001_F	EUR	0.0427993	2.30463e-05	TRUE	TRUE
ENSG00000142166	SL004475	0.001_F	EUR	0.0202503	0.00389587	TRUE	TRUE
ENSG00000160182	SL008591	0.001_F	EUR	0.0321736	0.000250488	TRUE	FALSE
ENSG00000205581	SL013165	0.001_F	EUR	0.0127423	0.0206109	TRUE	TRUE
ENSG00000160181	SL002602	0.001_F	EUR	0.0283872	0.000620556	TRUE	FALSE
ENSG00000184787	SL018946	0.001_F	EUR	0.0222352	0.00258943	TRUE	TRUE
ENSG00000160282	SL018900	0.001_F	EUR	0.0162192	0.010051	TRUE	TRUE
ENSG00000155313	SL018947	0.001_F	EUR	0.0100947	0.0412419	TRUE	TRUE
ENSG00000100342	SL005699	0.001_F	EUR	0.0441054	1.60582e-05	TRUE	TRUE
ENSG00000100234	SL003043	0.001_F	EUR	0.159212	1.60397e-17	TRUE	FALSE
ENSG00000177663	SL004850	0.001_F	EUR	0.0445513	1.66674e-05	TRUE	TRUE
ENSG00000100079	SL005164	0.001_F	EUR	0.080568	3.72326e-09	TRUE	TRUE
ENSG00000099937	SL004466	0.001_F	EUR	0.0243622	0.0015687	TRUE	TRUE
ENSG00000183765	SL003726	0.001_F	EUR	0.0183776	0.0062618	TRUE	FALSE
ENSG00000100299	SL005392	0.001_F	EUR	0.0327828	0.000199778	TRUE	TRUE
ENSG00000188130	SL007281	0.001_F	EUR	0.0278976	0.000694345	TRUE	TRUE
ENSG00000040608	SL005208	0.001_F	EUR	0.113815	1.44039e-12	TRUE	FALSE
ENSG00000182902	SL016563	0.001_F	EUR	0.0338465	0.000179242	TRUE	TRUE
ENSG00000240972	SL003080	0.001_F	EUR	0.0204605	0.00382002	TRUE	TRUE
ENSG00000196576	SL009948	0.001_F	EUR	0.075871	6.65053e-09	TRUE	TRUE
ENSG00000134193	SL012561	0.001_T	EUR	0.03792	7.11232e-05	TRUE	FALSE
ENSG00000133048	SL003340	0.001_T	EUR	0.509146	9.86299e-73	TRUE	TRUE
ENSG00000196154	SL004821	0.001_T	EUR	0.01977	0.00442008	TRUE	TRUE
ENSG00000187608	SL015510	0.001_T	EUR	0.0749871	1.62591e-08	TRUE	TRUE
ENSG00000143125	SL004332	0.001_T	EUR	0.0170854	0.00789428	TRUE	FALSE
ENSG00000157131	SL000324	0.001_T	EUR	0.109657	4.37086e-12	TRUE	FALSE
ENSG00000021852	SL000324	0.001_T	EUR	0.0963582	1.06576e-10	TRUE	TRUE
ENSG00000120949	SL004180	0.001_T	EUR	0.012009	0.0257323	TRUE	FALSE
ENSG00000188257	SL002528	0.001_T	EUR	0.179053	5.06115e-20	TRUE	TRUE
ENSG00000120337	SL004326	0.001_T	EUR	0.0199193	0.00425402	TRUE	FALSE
ENSG00000173372	SL000309	0.001_T	EUR	0.0192809	0.00492074	TRUE	TRUE
ENSG00000173369	SL000309	0.001_T	EUR	0.035775	0.000110423	TRUE	TRUE
ENSG00000159189	SL000309	0.001_T	EUR	0.036911	7.11568e-05	TRUE	FALSE
ENSG00000066056	SL003199	0.001_T	EUR	0.0322749	0.000240326	TRUE	TRUE
ENSG00000158747	SL005156	0.001_T	EUR	0.0398891	4.34031e-05	TRUE	TRUE
ENSG00000162692	SL001720	0.001_T	EUR	0.0328767	0.000226154	TRUE	TRUE
ENSG00000117560	SL000633	0.001_T	EUR	0.0173172	0.00797234	TRUE	TRUE
ENSG00000028137	SL001800	0.001_T	EUR	0.0870828	9.18353e-10	TRUE	TRUE
ENSG00000163131	SL004673	0.001_T	EUR	0.176521	1.27426e-19	TRUE	TRUE
ENSG00000117091	SL010450	0.001_T	EUR	0.0570025	7.41588e-07	TRUE	TRUE
ENSG00000184144	SL008623	0.001_T	EUR	0.204762	1.04777e-22	TRUE	FALSE
ENSG00000143226	SL010459	0.001_T	EUR	0.0293251	0.000421096	TRUE	FALSE
ENSG00000072694	SL010460	0.001_T	EUR	0.571205	1.20988e-87	TRUE	TRUE
ENSG00000157193	SL004610	0.001_T	EUR	0.0796635	5.47274e-09	TRUE	TRUE
ENSG00000122224	SL007674	0.001_T	EUR	0.147282	2.50151e-16	TRUE	FALSE
ENSG00000117601	SL000272	0.001_T	EUR	0.0329997	0.000201305	TRUE	TRUE
ENSG00000131686	SL010288	0.001_T	EUR	0.169565	1.34387e-18	TRUE	FALSE
ENSG00000143369	SL006550	0.001_T	EUR	0.421732	9.74071e-56	TRUE	TRUE
ENSG00000143839	SL000565	0.001_T	EUR	0.017133	0.0075459	TRUE	FALSE
ENSG00000117400	SL005224	0.001_T	EUR	0.0112826	0.0326245	TRUE	FALSE
ENSG00000198400	SL005225	0.001_T	EUR	0.0116533	0.0289139	TRUE	TRUE
ENSG00000135744	SL000271	0.001_T	EUR	0.0190966	0.005032	TRUE	TRUE
ENSG00000133063	SL006029	0.001_T	EUR	0.312695	8.41532e-38	TRUE	TRUE
ENSG00000162733	SL004120	0.001_T	EUR	0.0115326	0.0302309	TRUE	TRUE
ENSG00000162706	SL004804	0.001_T	EUR	0.02687	0.000857951	TRUE	FALSE
ENSG00000066294	SL008588	0.001_T	EUR	0.0135611	0.0169376	TRUE	TRUE
ENSG00000134389	SL006830	0.001_T	EUR	0.115322	1.18284e-12	TRUE	FALSE
ENSG00000120937	SL000306	0.001_T	EUR	0.0108529	0.0356023	TRUE	TRUE
ENSG00000000938	SL006912	0.001_T	EUR	0.0213733	0.0030465	TRUE	TRUE
ENSG00000081985	SL007620	0.001_T	EUR	0.0609508	2.49938e-07	TRUE	TRUE
ENSG00000160712	SL001943	0.001_T	EUR	0.72775	6.73666e-145	TRUE	TRUE
ENSG00000143184	SL003186	0.001_T	EUR	0.0622953	3.05996e-07	TRUE	TRUE
ENSG00000174175	SL000560	0.001_T	EUR	0.0788501	4.58548e-09	TRUE	TRUE
ENSG00000000971	SL000415	0.001_T	EUR	0.147969	3.69088e-16	TRUE	TRUE
ENSG00000053371	SL003658	0.001_T	EUR	0.0350354	0.000127392	TRUE	TRUE
ENSG00000117448	SL008039	0.001_T	EUR	0.158443	2.59055e-17	TRUE	TRUE
ENSG00000160856	SL014088	0.001_T	EUR	0.354922	1.02544e-43	TRUE	TRUE
ENSG00000188404	SL002823	0.001_T	EUR	0.250151	1.05225e-28	TRUE	TRUE
ENSG00000198734	SL000622	0.001_T	EUR	0.254477	1.45415e-29	TRUE	TRUE
ENSG00000143196	SL008178	0.001_T	EUR	0.164905	4.21803e-18	TRUE	TRUE
ENSG00000116288	SL008933	0.001_T	EUR	0.0368763	8.97678e-05	TRUE	TRUE
ENSG00000196352	SL004556	0.001_T	EUR	0.151528	1.12917e-16	TRUE	TRUE
ENSG00000183317	SL014294	0.001_T	EUR	0.016776	0.00814665	TRUE	FALSE
ENSG00000133216	SL007179	0.001_T	EUR	0.0636845	1.80983e-07	TRUE	FALSE
ENSG00000162594	SL005185	0.001_T	EUR	0.13327	1.57522e-14	TRUE	FALSE
ENSG00000162739	SL014228	0.001_T	EUR	0.0433762	2.14455e-05	TRUE	FALSE
ENSG00000169174	SL012707	0.001_T	EUR	0.0369337	8.55375e-05	TRUE	TRUE
ENSG00000084072	SL013928	0.001_T	EUR	0.0880983	7.15142e-10	TRUE	TRUE
ENSG00000163220	SL004477	0.001_T	EUR	0.0323496	0.000251981	TRUE	TRUE
ENSG00000121769	SL001774	0.001_T	EUR	0.0142809	0.0153888	TRUE	TRUE
ENSG00000175206	SL002505	0.001_T	EUR	0.0329567	0.000176584	TRUE	TRUE
ENSG00000142748	SL002086	0.001_T	EUR	0.090646	4.14657e-10	TRUE	TRUE
ENSG00000026751	SL016928	0.001_T	EUR	0.180772	6.80941e-20	TRUE	FALSE
ENSG00000134259	SL000305	0.001_T	EUR	0.0481603	6.93599e-06	TRUE	FALSE
ENSG00000163221	SL004783	0.001_T	EUR	0.046142	8.26916e-06	TRUE	TRUE
ENSG00000120937	SL002785	0.001_T	EUR	0.0504703	3.98676e-06	TRUE	TRUE
ENSG00000163586	SL006131	0.001_T	EUR	0.0402171	4.1611e-05	TRUE	TRUE
ENSG00000115386	SL005357	0.001_T	EUR	0.0407412	3.84299e-05	TRUE	TRUE
ENSG00000115590	SL000145	0.001_T	EUR	0.144778	7.91709e-16	TRUE	TRUE
ENSG00000162998	SL004650	0.001_T	EUR	0.170564	2.93674e-19	TRUE	TRUE
ENSG00000115718	SL000048	0.001_T	EUR	0.0357284	0.000125796	TRUE	TRUE
ENSG00000135960	SL004872	0.001_T	EUR	0.147026	5.30754e-16	TRUE	TRUE
ENSG00000115594	SL001997	0.001_T	EUR	0.056833	6.25625e-07	TRUE	FALSE
ENSG00000115607	SL004861	0.001_T	EUR	0.0720762	3.03092e-08	TRUE	TRUE
ENSG00000115598	SL004875	0.001_T	EUR	0.0955205	9.79495e-11	TRUE	TRUE
ENSG00000115523	SL000678	0.001_T	EUR	0.248242	3.01749e-28	TRUE	TRUE
ENSG00000135919	SL004457	0.001_T	EUR	0.0150834	0.0128908	TRUE	TRUE
ENSG00000115414	SL010348	0.001_T	EUR	0.0332963	0.000205401	TRUE	FALSE
ENSG00000115604	SL004152	0.001_T	EUR	0.355668	1.39741e-43	TRUE	TRUE
ENSG00000163217	SL007056	0.001_T	EUR	0.0279489	0.000595721	FALSE	FALSE
ENSG00000143727	SL008063	0.001_T	EUR	0.628576	1.91533e-104	TRUE	TRUE
ENSG00000171863	SL011528	0.001_T	EUR	0.0250351	0.00127312	TRUE	TRUE
ENSG00000124357	SL005629	0.001_T	EUR	0.0902743	4.57881e-10	TRUE	TRUE
ENSG00000115602	SL004146	0.001_T	EUR	0.362689	7.6927e-46	TRUE	TRUE
ENSG00000118004	SL006713	0.001_T	EUR	0.0458394	1.20101e-05	TRUE	FALSE
ENSG00000115919	SL013969	0.001_T	EUR	0.317956	5.1013e-38	TRUE	TRUE
ENSG00000115008	SL000125	0.001_T	EUR	0.0337966	0.00017203	TRUE	FALSE
ENSG00000042493	SL008099	0.001_T	EUR	0.0678182	6.05847e-08	TRUE	TRUE
ENSG00000078098	SL006528	0.001_T	EUR	0.0117834	0.0281135	TRUE	FALSE
ENSG00000123610	SL004782	0.001_T	EUR	0.109972	3.657e-12	TRUE	TRUE
ENSG00000136689	SL001990	0.001_T	EUR	0.0975645	7.55085e-11	TRUE	TRUE
ENSG00000136720	SL014129	0.001_T	EUR	0.0307086	0.000356089	TRUE	TRUE
ENSG00000168702	SL013872	0.001_T	EUR	0.0138087	0.0175439	TRUE	FALSE
ENSG00000115457	SL000466	0.001_T	EUR	0.0328072	0.000240833	TRUE	TRUE
ENSG00000171865	SL017528	0.001_T	EUR	0.0189103	0.00507209	TRUE	TRUE
ENSG00000163430	SL009349	0.001_T	EUR	0.0129422	0.0212509	TRUE	TRUE
ENSG00000121594	SL003738	0.001_T	EUR	0.032976	0.000202761	TRUE	TRUE
ENSG00000196083	SL004588	0.001_T	EUR	0.569869	1.29234e-87	TRUE	TRUE
ENSG00000012223	SL000496	0.001_T	EUR	0.0513964	3.72891e-06	TRUE	FALSE
ENSG00000144619	SL010454	0.001_T	EUR	0.0456127	1.23312e-05	TRUE	FALSE
ENSG00000090512	SL006777	0.001_T	EUR	0.1032	2.29186e-11	TRUE	FALSE
ENSG00000144730	SL010613	0.001_T	EUR	0.146184	3.45165e-16	TRUE	FALSE
ENSG00000121879	SL010512	0.001_T	EUR	0.0215838	0.00284518	TRUE	TRUE
ENSG00000181092	SL004258	0.001_T	EUR	0.0515866	3.54741e-06	TRUE	TRUE
ENSG00000145192	SL000251	0.001_T	EUR	0.22835	1.08954e-25	TRUE	TRUE
ENSG00000134072	SL010489	0.001_T	EUR	0.0363171	9.28528e-05	TRUE	TRUE
ENSG00000134121	SL008936	0.001_T	EUR	0.022648	0.00212354	TRUE	FALSE
ENSG00000127241	SL011049	0.001_T	EUR	0.123116	1.18417e-13	TRUE	FALSE
ENSG00000144857	SL013490	0.001_T	EUR	0.0299726	0.000381077	TRUE	FALSE
ENSG00000173531	SL005202	0.001_T	EUR	0.0133091	0.0185443	TRUE	FALSE
ENSG00000113889	SL017189	0.001_T	EUR	0.388746	4.68637e-49	TRUE	FALSE
ENSG00000055955	SL004739	0.001_T	EUR	0.034211	0.000169833	TRUE	TRUE
ENSG00000113905	SL006448	0.001_T	EUR	0.48799	4.7208e-69	TRUE	TRUE
ENSG00000056736	SL005174	0.001_T	EUR	0.147203	3.14172e-16	TRUE	TRUE
ENSG00000163606	SL014288	0.001_T	EUR	0.0458606	1.24218e-05	TRUE	TRUE
ENSG00000091972	SL014268	0.001_T	EUR	0.0508601	3.98614e-06	TRUE	TRUE
ENSG00000178035	SL010928	0.001_T	EUR	0.0190513	0.0049255	FALSE	FALSE
ENSG00000114013	SL004131	0.001_T	EUR	0.0235529	0.00175385	TRUE	TRUE
ENSG00000170017	SL003166	0.001_T	EUR	0.0435243	2.16264e-05	TRUE	TRUE
ENSG00000241186	SL005155	0.001_T	EUR	0.702604	2.87496e-131	TRUE	FALSE
ENSG00000090534	SL000598	0.001_T	EUR	0.0269084	0.000860662	TRUE	FALSE
ENSG00000163703	SL012774	0.001_T	EUR	0.477907	7.83563e-66	TRUE	TRUE
ENSG00000134853	SL001728	0.001_T	EUR	0.0221064	0.00234528	TRUE	FALSE
ENSG00000174808	SL000137	0.001_T	EUR	0.120099	2.34913e-13	TRUE	FALSE
ENSG00000118785	SL002688	0.001_T	EUR	0.0404753	4.18354e-05	TRUE	TRUE
ENSG00000088926	SL002662	0.001_T	EUR	0.0773182	8.45433e-09	TRUE	FALSE
ENSG00000205403	SL003328	0.001_T	EUR	0.0766982	1.0983e-08	TRUE	TRUE
ENSG00000163737	SL003041	0.001_T	EUR	0.015901	0.010021	TRUE	TRUE
ENSG00000163735	SL003169	0.001_T	EUR	0.0167714	0.00883548	TRUE	TRUE
ENSG00000163739	SL003173	0.001_T	EUR	0.228201	3.17694e-26	TRUE	TRUE
ENSG00000169248	SL003326	0.001_T	EUR	0.0377629	7.18483e-05	TRUE	FALSE
ENSG00000127415	SL010368	0.001_T	EUR	0.0594746	5.80631e-07	TRUE	TRUE
ENSG00000138744	SL008611	0.001_T	EUR	0.255529	3.65555e-29	TRUE	TRUE
ENSG00000163453	SL005087	0.001_T	EUR	0.141027	8.21414e-16	TRUE	TRUE
ENSG00000029559	SL004660	0.001_T	EUR	0.0159213	0.00987523	TRUE	FALSE
ENSG00000124875	SL003172	0.001_T	EUR	0.302974	8.28315e-36	TRUE	TRUE
ENSG00000109758	SL006512	0.001_T	EUR	0.348472	2.1347e-42	TRUE	FALSE
ENSG00000163956	SL005263	0.001_T	EUR	0.0551355	1.41074e-06	TRUE	TRUE
ENSG00000135605	SL010518	0.001_T	EUR	0.0150019	0.0122127	TRUE	TRUE
ENSG00000163631	SL000254	0.001_T	EUR	0.0106673	0.0373296	TRUE	TRUE
ENSG00000145242	SL004844	0.001_T	EUR	0.0353782	0.000122452	TRUE	FALSE
ENSG00000068078	SL004063	0.001_T	EUR	0.0161207	0.00934869	TRUE	TRUE
ENSG00000164344	SL000545	0.001_T	EUR	0.178311	1.56595e-19	TRUE	TRUE
ENSG00000152583	SL005488	0.001_T	EUR	0.273958	5.9043e-32	TRUE	FALSE
ENSG00000109743	SL008644	0.001_T	EUR	0.577163	9.57867e-90	TRUE	TRUE
ENSG00000184985	SL014091	0.001_T	EUR	0.0337512	0.000188229	TRUE	TRUE
ENSG00000079557	SL004742	0.001_T	EUR	0.0846586	1.35494e-09	TRUE	FALSE
ENSG00000138760	SL005197	0.001_T	EUR	0.0127185	0.0220812	TRUE	TRUE
ENSG00000182168	SL005230	0.001_T	EUR	0.0347461	0.000141085	TRUE	FALSE
ENSG00000171497	SL007373	0.001_T	EUR	0.0862458	1.23995e-09	TRUE	TRUE
ENSG00000109472	SL008703	0.001_T	EUR	0.0510854	3.39793e-06	TRUE	TRUE
ENSG00000081051	SL000011	0.001_T	EUR	0.0455443	1.28708e-05	TRUE	FALSE
ENSG00000145362	SL014896	0.001_T	EUR	0.0492482	6.00267e-06	TRUE	FALSE
ENSG00000113302	SL005184	0.001_T	EUR	0.18201	5.87273e-20	TRUE	FALSE
ENSG00000113525	SL000481	0.001_T	EUR	0.010991	0.0338973	FALSE	FALSE
ENSG00000112902	SL008522	0.001_T	EUR	0.200699	2.26129e-22	TRUE	FALSE
ENSG00000134352	SL003872	0.001_T	EUR	0.0997801	3.75331e-11	TRUE	TRUE
ENSG00000182578	SL004153	0.001_T	EUR	0.0235593	0.0016957	TRUE	TRUE
ENSG00000112936	SL000323	0.001_T	EUR	0.248198	1.44075e-28	TRUE	TRUE
ENSG00000113520	SL000480	0.001_T	EUR	0.030314	0.000412789	TRUE	TRUE
ENSG00000112964	SL005168	0.001_T	EUR	0.0287525	0.000534321	TRUE	FALSE
ENSG00000153113	SL000338	0.001_T	EUR	0.0119319	0.0269425	TRUE	TRUE
ENSG00000113273	SL008956	0.001_T	EUR	0.0699741	3.45567e-08	TRUE	TRUE
ENSG00000145681	SL008023	0.001_T	EUR	0.0234077	0.00188241	TRUE	FALSE
ENSG00000120708	SL006544	0.001_T	EUR	0.225563	3.463e-25	TRUE	TRUE
ENSG00000174136	SL010468	0.001_T	EUR	0.01698	0.0086654	TRUE	FALSE
ENSG00000113296	SL007207	0.001_T	EUR	0.0364179	9.87768e-05	TRUE	TRUE
ENSG00000113578	SL000299	0.001_T	EUR	0.0102655	0.0387341	TRUE	TRUE
ENSG00000127743	SL004350	0.001_T	EUR	0.0138161	0.0165807	TRUE	FALSE
ENSG00000213949	SL003179	0.001_T	EUR	0.0356917	0.000122994	TRUE	TRUE
ENSG00000039537	SL000322	0.001_T	EUR	0.0219239	0.00272929	TRUE	FALSE
ENSG00000134363	SL000674	0.001_T	EUR	0.0215815	0.00292319	TRUE	FALSE
ENSG00000151422	SL005588	0.001_T	EUR	0.02704	0.000833527	TRUE	FALSE
ENSG00000197451	SL009791	0.001_T	EUR	0.0204765	0.00362416	TRUE	TRUE
ENSG00000039537	SL000321	0.001_T	EUR	0.0175465	0.00734039	TRUE	FALSE
ENSG00000050767	SL014048	0.001_T	EUR	0.012077	0.0256544	TRUE	TRUE
ENSG00000164307	SL007729	0.001_T	EUR	0.696835	3.22749e-129	TRUE	TRUE
ENSG00000168685	SL005189	0.001_T	EUR	0.153909	5.36962e-17	TRUE	FALSE
ENSG00000135077	SL007547	0.001_T	EUR	0.222215	3.89381e-25	TRUE	TRUE
ENSG00000197043	SL003647	0.001_T	EUR	0.0144063	0.0147052	TRUE	TRUE
ENSG00000244731	SL000318	0.001_T	EUR	0.207338	5.79082e-23	TRUE	TRUE
ENSG00000224389	SL000318	0.001_T	EUR	0.173597	6.1162e-19	TRUE	TRUE
ENSG00000172179	SL000546	0.001_T	EUR	0.0169591	0.00857696	TRUE	FALSE
ENSG00000204520	SL005199	0.001_T	EUR	0.413823	1.43529e-53	TRUE	TRUE
ENSG00000131019	SL005229	0.001_T	EUR	0.0372015	7.715e-05	TRUE	FALSE
ENSG00000091831	SL000007	0.001_T	EUR	0.0294849	0.000492377	TRUE	FALSE
ENSG00000187837	SL005256	0.001_T	EUR	0.0457694	1.11101e-05	TRUE	TRUE
ENSG00000204475	SL005205	0.001_T	EUR	0.19117	3.60693e-21	TRUE	TRUE
ENSG00000166278	SL002525	0.001_T	EUR	0.0694551	1.59376e-08	TRUE	TRUE
ENSG00000186340	SL007206	0.001_T	EUR	0.167874	1.35049e-18	TRUE	TRUE
ENSG00000226979	SL000508	0.001_T	EUR	0.0183277	0.00602254	TRUE	TRUE
ENSG00000112799	SL007059	0.001_T	EUR	0.0421067	2.3724e-05	TRUE	TRUE
ENSG00000197081	SL003679	0.001_T	EUR	0.253652	1.06749e-29	TRUE	TRUE
ENSG00000122194	SL000268	0.001_T	EUR	0.149298	2.23673e-16	TRUE	FALSE
ENSG00000204305	SL003680	0.001_T	EUR	0.0220864	0.0026727	TRUE	TRUE
ENSG00000243649	SL000414	0.001_T	EUR	0.200224	2.88312e-22	TRUE	FALSE
ENSG00000122194	SL000541	0.001_T	EUR	0.159486	1.28638e-17	TRUE	FALSE
ENSG00000244731	SL000316	0.001_T	EUR	0.147156	2.24925e-16	TRUE	TRUE
ENSG00000224389	SL000316	0.001_T	EUR	0.194872	9.85376e-22	TRUE	TRUE
ENSG00000172594	SL012754	0.001_T	EUR	0.0907485	4.03889e-10	TRUE	TRUE
ENSG00000112715	SL003310	0.001_T	EUR	0.0927508	2.25467e-10	TRUE	TRUE
ENSG00000146070	SL003440	0.001_T	EUR	0.020603	0.00355335	TRUE	TRUE
ENSG00000204516	SL005200	0.001_T	EUR	0.359933	9.84382e-45	TRUE	TRUE
ENSG00000204435	SL016551	0.001_T	EUR	0.0252483	0.00125615	TRUE	TRUE
ENSG00000198719	SL006970	0.001_T	EUR	0.0116564	0.0297172	TRUE	TRUE
ENSG00000146072	SL004871	0.001_T	EUR	0.0243106	0.00149461	TRUE	TRUE
ENSG00000027697	SL000458	0.001_T	EUR	0.0163821	0.0088765	TRUE	TRUE
ENSG00000106211	SL000448	0.001_T	EUR	0.083884	1.23484e-09	TRUE	TRUE
ENSG00000105976	SL000134	0.001_T	EUR	0.0262051	0.00103351	TRUE	FALSE
ENSG00000105894	SL002704	0.001_T	EUR	0.036914	6.23191e-05	TRUE	FALSE
ENSG00000204983	SL000603	0.001_T	EUR	0.0158513	0.0107306	TRUE	TRUE
ENSG00000164885	SL010496	0.001_T	EUR	0.0293283	0.000408317	TRUE	TRUE
ENSG00000146904	SL004137	0.001_T	EUR	0.314822	2.63064e-37	TRUE	TRUE
ENSG00000132437	SL009216	0.001_T	EUR	0.0254482	0.00111148	TRUE	FALSE
ENSG00000106089	SL004304	0.001_T	EUR	0.0257691	0.00111763	TRUE	TRUE
ENSG00000106178	SL003104	0.001_T	EUR	0.0292623	0.000476297	TRUE	TRUE
ENSG00000005421	SL005493	0.001_T	EUR	0.0148587	0.0139503	TRUE	TRUE
ENSG00000106144	SL003710	0.001_T	EUR	0.0146047	0.0142442	TRUE	TRUE
ENSG00000136279	SL011628	0.001_T	EUR	0.0173743	0.00781171	TRUE	TRUE
ENSG00000106123	SL008414	0.001_T	EUR	0.0596715	4.71935e-07	TRUE	TRUE
ENSG00000136235	SL007429	0.001_T	EUR	0.0746408	9.32011e-09	TRUE	TRUE
ENSG00000146648	SL016828	0.001_T	EUR	0.0147854	0.0134407	TRUE	FALSE
ENSG00000170381	SL010470	0.001_T	EUR	0.525301	7.34216e-78	TRUE	FALSE
ENSG00000122641	SL004837	0.001_T	EUR	0.0182879	0.00596072	TRUE	FALSE
ENSG00000168546	SL004143	0.001_T	EUR	0.0917699	2.30289e-10	TRUE	TRUE
ENSG00000091879	SL001996	0.001_T	EUR	0.0596244	5.36437e-07	TRUE	FALSE
ENSG00000164733	SL000343	0.001_T	EUR	0.0726238	2.23752e-08	TRUE	TRUE
ENSG00000132561	SL010465	0.001_T	EUR	0.0722047	2.64328e-08	TRUE	TRUE
ENSG00000154589	SL018625	0.001_T	EUR	0.0203292	0.00322652	TRUE	TRUE
ENSG00000167701	SL000617	0.001_T	EUR	0.0482945	6.94686e-06	TRUE	TRUE
ENSG00000164879	SL004867	0.001_T	EUR	0.0141553	0.0150117	TRUE	TRUE
ENSG00000042832	SL000587	0.001_T	EUR	0.0149079	0.0124252	TRUE	TRUE
ENSG00000120885	SL001896	0.001_T	EUR	0.0205056	0.00350662	TRUE	FALSE
ENSG00000133742	SL004866	0.001_T	EUR	0.0229337	0.00187641	TRUE	FALSE
ENSG00000156687	SL005231	0.001_T	EUR	0.0200357	0.00401087	TRUE	FALSE
ENSG00000120889	SL004157	0.001_T	EUR	0.0194847	0.00463915	TRUE	TRUE
ENSG00000157168	SL004297	0.001_T	EUR	0.0312699	0.000332127	TRUE	TRUE
ENSG00000136869	SL004489	0.001_T	EUR	0.0382992	6.39412e-05	TRUE	TRUE
ENSG00000213927	SL003168	0.001_T	EUR	0.0582774	5.22387e-07	TRUE	TRUE
ENSG00000106804	SL000319	0.001_T	EUR	0.0300066	0.00045159	TRUE	TRUE
ENSG00000176919	SL000324	0.001_T	EUR	0.0357855	0.00011286	TRUE	TRUE
ENSG00000137077	SL003193	0.001_T	EUR	0.0196836	0.00445816	TRUE	TRUE
ENSG00000148346	SL000695	0.001_T	EUR	0.0478286	5.73411e-06	TRUE	FALSE
ENSG00000106804	SL000320	0.001_T	EUR	0.0439462	1.42324e-05	TRUE	TRUE
ENSG00000181634	SL004686	0.001_T	EUR	0.0251967	0.00107025	TRUE	TRUE
ENSG00000197646	SL004862	0.001_T	EUR	0.24866	1.21438e-28	TRUE	TRUE
ENSG00000160339	SL006542	0.001_T	EUR	0.0367584	6.7724e-05	TRUE	TRUE
ENSG00000136943	SL006910	0.001_T	EUR	0.0393469	5.47629e-05	TRUE	FALSE
ENSG00000010438	SL006480	0.001_T	EUR	0.0165431	0.0091825	TRUE	TRUE
ENSG00000188379	SL002075	0.001_T	EUR	0.0102061	0.0411826	TRUE	FALSE
ENSG00000176978	SL008916	0.001_T	EUR	0.0635961	2.21289e-07	TRUE	TRUE
ENSG00000136869	SL018625	0.001_T	EUR	0.0318456	0.000244495	TRUE	TRUE
ENSG00000120156	SL003200	0.001_T	EUR	0.168468	1.68251e-18	TRUE	TRUE
ENSG00000182752	SL002755	0.001_T	EUR	0.034278	0.000168261	TRUE	FALSE
ENSG00000041982	SL003198	0.001_T	EUR	0.0297522	0.000479375	TRUE	TRUE
ENSG00000136938	SL011769	0.001_T	EUR	0.0534856	2.36927e-06	TRUE	TRUE
ENSG00000106804	SL000321	0.001_T	EUR	0.0368968	8.18791e-05	TRUE	TRUE
ENSG00000148053	SL004160	0.001_T	EUR	0.036601	9.25551e-05	TRUE	FALSE
ENSG00000135046	SL004208	0.001_T	EUR	0.0312211	0.00030915	TRUE	TRUE
ENSG00000106992	SL004296	0.001_T	EUR	0.032158	0.000278578	TRUE	FALSE
ENSG00000197694	SL008190	0.001_T	EUR	0.0568831	9.14922e-07	TRUE	TRUE
ENSG00000120217	SL004852	0.001_T	EUR	0.0873977	4.72895e-10	TRUE	TRUE
ENSG00000148400	SL005703	0.001_T	EUR	0.0510977	3.63123e-06	TRUE	TRUE
ENSG00000119335	SL007336	0.001_T	EUR	0.0316173	0.000300215	TRUE	FALSE
ENSG00000180447	SL000658	0.001_T	EUR	0.0445496	1.55322e-05	TRUE	TRUE
ENSG00000156515	SL011180	0.001_T	EUR	0.0533404	2.31825e-06	TRUE	FALSE
ENSG00000260314	SL004579	0.001_T	EUR	0.0128132	0.021684	TRUE	TRUE
ENSG00000165471	SL004516	0.001_T	EUR	0.0349931	0.000127735	TRUE	FALSE
ENSG00000119912	SL007122	0.001_T	EUR	0.0452269	1.46067e-05	TRUE	FALSE
ENSG00000165731	SL010378	0.001_T	EUR	0.0919602	3.20164e-10	TRUE	TRUE
ENSG00000151892	SL004858	0.001_T	EUR	0.0372355	8.53764e-05	TRUE	FALSE
ENSG00000183049	SL010490	0.001_T	EUR	0.0336258	0.000165917	TRUE	TRUE
ENSG00000134470	SL004151	0.001_T	EUR	0.132088	1.80746e-14	TRUE	TRUE
ENSG00000108039	SL011073	0.001_T	EUR	0.0348323	0.000143174	TRUE	TRUE
ENSG00000150093	SL003179	0.001_T	EUR	0.0185141	0.00571736	TRUE	TRUE
ENSG00000107562	SL004712	0.001_T	EUR	0.0488558	6.63956e-06	TRUE	TRUE
ENSG00000171862	SL003761	0.001_T	EUR	0.0475385	8.6665e-06	TRUE	FALSE
ENSG00000122861	SL000613	0.001_T	EUR	0.0303705	0.000372672	TRUE	FALSE
ENSG00000148730	SL008378	0.001_T	EUR	0.0351013	0.000114331	TRUE	TRUE
ENSG00000107831	SL014308	0.001_T	EUR	0.0360339	0.000111668	TRUE	TRUE
ENSG00000133661	SL004484	0.001_T	EUR	0.0460336	1.11386e-05	TRUE	TRUE
ENSG00000148848	SL009988	0.001_T	EUR	0.0423596	1.6747e-05	TRUE	TRUE
ENSG00000198739	SL014108	0.001_T	EUR	0.0513101	3.60904e-06	TRUE	FALSE
ENSG00000182022	SL007502	0.001_T	EUR	0.0442097	1.63753e-05	TRUE	TRUE
ENSG00000107779	SL004080	0.001_T	EUR	0.0397072	4.46623e-05	TRUE	FALSE
ENSG00000180817	SL004914	0.001_T	EUR	0.046886	7.07172e-06	TRUE	TRUE
ENSG00000026103	SL002731	0.001_T	EUR	0.0539792	1.99735e-06	TRUE	FALSE
ENSG00000138207	SL000566	0.001_T	EUR	0.0373943	7.85825e-05	TRUE	TRUE
ENSG00000107742	SL010471	0.001_T	EUR	0.0488666	6.44415e-06	TRUE	TRUE
ENSG00000099250	SL006397	0.001_T	EUR	0.127902	5.89532e-14	TRUE	TRUE
ENSG00000085063	SL004557	0.001_T	EUR	0.0477219	7.53341e-06	TRUE	TRUE
ENSG00000204381	SL004646	0.001_T	EUR	0.0553118	1.04574e-06	TRUE	TRUE
ENSG00000118137	SL000019	0.001_T	EUR	0.0234098	0.00197134	TRUE	TRUE
ENSG00000162344	SL004337	0.001_T	EUR	0.0363818	0.000103755	TRUE	FALSE
ENSG00000137673	SL000525	0.001_T	EUR	0.0549918	1.45267e-06	TRUE	FALSE
ENSG00000149564	SL005160	0.001_T	EUR	0.0350949	0.000134195	TRUE	FALSE
ENSG00000133800	SL008904	0.001_T	EUR	0.0194511	0.00484134	TRUE	TRUE
ENSG00000149972	SL010455	0.001_T	EUR	0.0840171	2.16995e-09	TRUE	FALSE
ENSG00000175315	SL004438	0.001_T	EUR	0.0557323	1.24186e-06	TRUE	TRUE
ENSG00000182985	SL004805	0.001_T	EUR	0.0147381	0.0132981	TRUE	FALSE
ENSG00000121691	SL000342	0.001_T	EUR	0.0860193	1.32162e-09	TRUE	TRUE
ENSG00000050165	SL009412	0.001_T	EUR	0.0878288	6.36169e-10	TRUE	TRUE
ENSG00000262655	SL005115	0.001_T	EUR	0.0752876	1.67224e-08	TRUE	FALSE
ENSG00000173432	SL000572	0.001_T	EUR	0.473646	1.29346e-64	TRUE	FALSE
ENSG00000160613	SL014069	0.001_T	EUR	0.46768	5.93923e-64	TRUE	TRUE
ENSG00000149131	SL000308	0.001_T	EUR	0.351823	8.76521e-43	TRUE	TRUE
ENSG00000149294	SL003764	0.001_T	EUR	0.0309625	0.000296359	TRUE	TRUE
ENSG00000064309	SL014092	0.001_T	EUR	0.199719	3.77367e-22	TRUE	FALSE
ENSG00000196611	SL000521	0.001_T	EUR	0.0931914	2.10252e-10	TRUE	TRUE
ENSG00000137745	SL000523	0.001_T	EUR	0.0187013	0.00497728	FALSE	FALSE
ENSG00000054967	SL005213	0.001_T	EUR	0.0959354	1.20241e-10	TRUE	TRUE
ENSG00000154134	SL014148	0.001_T	EUR	0.029506	0.000455491	TRUE	TRUE
ENSG00000086205	SL000158	0.001_T	EUR	0.027853	0.000608995	TRUE	FALSE
ENSG00000117984	SL000344	0.001_T	EUR	0.0535196	2.21269e-06	TRUE	TRUE
ENSG00000002330	SL003700	0.001_T	EUR	0.0119956	0.0258956	TRUE	TRUE
ENSG00000166670	SL000645	0.001_T	EUR	0.073654	2.31062e-08	TRUE	FALSE
ENSG00000129170	SL016969	0.001_T	EUR	0.0199391	0.00386616	TRUE	FALSE
ENSG00000118113	SL000526	0.001_T	EUR	0.0160537	0.00992377	TRUE	TRUE
ENSG00000174080	SL008381	0.001_T	EUR	0.0388389	5.77507e-05	TRUE	TRUE
ENSG00000188906	SL017128	0.001_T	EUR	0.0201382	0.00403922	TRUE	TRUE
ENSG00000139200	SL019019	0.001_T	EUR	0.0282687	0.000636933	TRUE	TRUE
ENSG00000065361	SL002519	0.001_T	EUR	0.0318075	0.000266198	TRUE	TRUE
ENSG00000011465	SL004081	0.001_T	EUR	0.0247383	0.00126822	TRUE	TRUE
ENSG00000167779	SL005172	0.001_T	EUR	0.0379949	4.49591e-05	TRUE	FALSE
ENSG00000127318	SL004347	0.001_T	EUR	0.0333189	0.000173733	TRUE	FALSE
ENSG00000156076	SL004652	0.001_T	EUR	0.0153192	0.0117408	TRUE	FALSE
ENSG00000087494	SL002561	0.001_T	EUR	0.0123949	0.0246734	TRUE	FALSE
ENSG00000018236	SL004855	0.001_T	EUR	0.0942526	1.54094e-10	TRUE	FALSE
ENSG00000110799	SL000017	0.001_T	EUR	0.0228223	0.00206388	TRUE	TRUE
ENSG00000213809	SL005204	0.001_T	EUR	0.0134335	0.0196102	TRUE	TRUE
ENSG00000010610	SL002524	0.001_T	EUR	0.0212562	0.00317089	TRUE	TRUE
ENSG00000111144	SL007100	0.001_T	EUR	0.0279423	0.000562945	TRUE	TRUE
ENSG00000159403	SL000310	0.001_T	EUR	0.049573	4.80423e-06	TRUE	TRUE
ENSG00000139263	SL010464	0.001_T	EUR	0.0706053	2.67125e-08	TRUE	FALSE
ENSG00000074527	SL007673	0.001_T	EUR	0.0757606	1.25566e-08	TRUE	FALSE
ENSG00000183735	SL007747	0.001_T	EUR	0.0285551	0.000588656	TRUE	TRUE
ENSG00000172243	SL007640	0.001_T	EUR	0.0186117	0.00579759	TRUE	TRUE
ENSG00000175899	SL000252	0.001_T	EUR	0.0302091	0.000420635	TRUE	TRUE
ENSG00000111241	SL004340	0.001_T	EUR	0.0100127	0.0433417	TRUE	FALSE
ENSG00000185652	SL004359	0.001_T	EUR	0.0670368	6.92514e-08	TRUE	FALSE
ENSG00000111679	SL004940	0.001_T	EUR	0.0104797	0.0380934	TRUE	TRUE
ENSG00000165682	SL013488	0.001_T	EUR	0.0310739	0.000304833	TRUE	TRUE
ENSG00000136040	SL006406	0.001_T	EUR	0.133356	7.15851e-15	TRUE	FALSE
ENSG00000090382	SL000510	0.001_T	EUR	0.272168	1.6724e-31	TRUE	TRUE
ENSG00000177575	SL005764	0.001_T	EUR	0.0117888	0.0269599	TRUE	TRUE
ENSG00000150045	SL014209	0.001_T	EUR	0.0184324	0.00610394	TRUE	FALSE
ENSG00000139343	SL009790	0.001_T	EUR	0.0349123	0.000129801	TRUE	TRUE
ENSG00000150991	SL017290	0.001_T	EUR	0.0110273	0.0340717	TRUE	TRUE
ENSG00000189403	SL003280	0.001_T	EUR	0.0167489	0.00864381	TRUE	TRUE
ENSG00000102524	SL004327	0.001_T	EUR	0.0265554	0.000835883	TRUE	TRUE
ENSG00000057593	SL000358	0.001_T	EUR	0.466325	6.90607e-65	TRUE	FALSE
ENSG00000132964	SL010522	0.001_T	EUR	0.0412666	3.17916e-05	TRUE	FALSE
ENSG00000133110	SL005084	0.001_T	EUR	0.0958631	7.74398e-11	TRUE	FALSE
ENSG00000080618	SL004015	0.001_T	EUR	0.318869	2.78804e-39	TRUE	TRUE
ENSG00000133112	SL005679	0.001_T	EUR	0.0104317	0.0395008	TRUE	FALSE
ENSG00000126218	SL000360	0.001_T	EUR	0.0133621	0.0186243	TRUE	TRUE
ENSG00000179399	SL012469	0.001_T	EUR	0.33953	6.81586e-41	TRUE	FALSE
ENSG00000139687	SL002522	0.001_T	EUR	0.0178294	0.00703525	TRUE	TRUE
ENSG00000198732	SL011888	0.001_T	EUR	0.055666	1.23387e-06	TRUE	TRUE
ENSG00000140093	SL004467	0.001_T	EUR	0.272317	3.24414e-32	TRUE	FALSE
ENSG00000196136	SL000248	0.001_T	EUR	0.0918356	2.57558e-10	TRUE	FALSE
ENSG00000131981	SL003744	0.001_T	EUR	0.102662	2.88996e-11	TRUE	TRUE
ENSG00000188488	SL000550	0.001_T	EUR	0.0515388	3.57552e-06	TRUE	FALSE
ENSG00000100665	SL004876	0.001_T	EUR	0.0611631	2.51538e-08	TRUE	FALSE
ENSG00000119699	SL000089	0.001_T	EUR	0.0184523	0.00590199	TRUE	TRUE
ENSG00000197249	SL000249	0.001_T	EUR	0.108109	5.50975e-12	TRUE	TRUE
ENSG00000100600	SL008909	0.001_T	EUR	0.0436143	2.0691e-05	TRUE	TRUE
ENSG00000100784	SL006919	0.001_T	EUR	0.0109814	0.0318356	TRUE	FALSE
ENSG00000196136	SL018548	0.001_T	EUR	0.0665592	9.04436e-08	TRUE	FALSE
ENSG00000187097	SL014028	0.001_T	EUR	0.265778	2.42214e-30	TRUE	TRUE
ENSG00000214274	SL000003	0.001_T	EUR	0.434204	1.29375e-56	TRUE	TRUE
ENSG00000184916	SL007774	0.001_T	EUR	0.0132917	0.0197294	TRUE	FALSE
ENSG00000021645	SL008728	0.001_T	EUR	0.0216139	0.00245697	TRUE	FALSE
ENSG00000185024	SL016130	0.001_T	EUR	0.0114449	0.0307364	TRUE	TRUE
ENSG00000167178	SL018587	0.001_T	EUR	0.0303451	0.000404948	TRUE	FALSE
ENSG00000092445	SL004136	0.001_T	EUR	0.0540637	1.93732e-06	TRUE	FALSE
ENSG00000140538	SL004639	0.001_T	EUR	0.0306048	0.000375759	TRUE	FALSE
ENSG00000166145	SL004645	0.001_T	EUR	0.0148966	0.0137226	TRUE	TRUE
ENSG00000140443	SL003304	0.001_T	EUR	0.0213521	0.00296856	TRUE	FALSE
ENSG00000140545	SL006523	0.001_T	EUR	0.0267042	0.000860328	TRUE	TRUE
ENSG00000140285	SL001691	0.001_T	EUR	0.01641	0.00965682	TRUE	FALSE
ENSG00000182718	SL004209	0.001_T	EUR	0.138382	2.76118e-15	TRUE	TRUE
ENSG00000140416	SL004737	0.001_T	EUR	0.0110704	0.0308491	TRUE	TRUE
ENSG00000182175	SL010467	0.001_T	EUR	0.0241885	0.0015604	TRUE	FALSE
ENSG00000103811	SL000346	0.001_T	EUR	0.196839	2.43733e-22	TRUE	TRUE
ENSG00000179776	SL002081	0.001_T	EUR	0.0338186	0.00015705	TRUE	TRUE
ENSG00000006210	SL000427	0.001_T	EUR	0.0449938	1.45486e-05	TRUE	FALSE
ENSG00000257017	SL000437	0.001_T	EUR	0.619633	3.60853e-103	TRUE	TRUE
ENSG00000197253	SL010617	0.001_T	EUR	0.236836	6.00407e-27	TRUE	TRUE
ENSG00000116176	SL010619	0.001_T	EUR	0.010145	0.0413775	TRUE	FALSE
ENSG00000102962	SL003187	0.001_T	EUR	0.0379984	6.41329e-05	TRUE	TRUE
ENSG00000102970	SL003196	0.001_T	EUR	0.0399035	4.53513e-05	TRUE	FALSE
ENSG00000005001	SL012822	0.001_T	EUR	0.0198403	0.00406936	TRUE	TRUE
ENSG00000103187	SL004814	0.001_T	EUR	0.0111952	0.0333566	TRUE	TRUE
ENSG00000168610	SL007221	0.001_T	EUR	0.0263464	0.000972989	TRUE	TRUE
ENSG00000167941	SL007631	0.001_T	EUR	0.0476436	7.20524e-06	TRUE	FALSE
ENSG00000136488	SL009328	0.001_T	EUR	0.0369383	7.78651e-05	FALSE	FALSE
ENSG00000213218	SL009328	0.001_T	EUR	0.0362535	0.000110373	TRUE	FALSE
ENSG00000109072	SL000616	0.001_T	EUR	0.0244018	0.00151473	TRUE	FALSE
ENSG00000035862	SL000592	0.001_T	EUR	0.0290344	0.000423535	TRUE	FALSE
ENSG00000161921	SL004016	0.001_T	EUR	0.0180092	0.00630929	TRUE	TRUE
ENSG00000141736	SL000009	0.001_T	EUR	0.0393753	5.19652e-05	TRUE	TRUE
ENSG00000261371	SL001721	0.001_T	EUR	0.0482649	5.82881e-06	TRUE	TRUE
ENSG00000108702	SL003176	0.001_T	EUR	0.0308768	0.000313014	TRUE	FALSE
ENSG00000276085	SL004355	0.001_T	EUR	0.0547296	1.18291e-06	TRUE	TRUE
ENSG00000108700	SL000515	0.001_T	EUR	0.036123	9.31559e-05	TRUE	FALSE
ENSG00000182481	SL004718	0.001_T	EUR	0.0357127	8.83771e-05	TRUE	TRUE
ENSG00000274736	SL003302	0.001_T	EUR	0.0357449	0.000107937	TRUE	TRUE
ENSG00000141753	SL005171	0.001_T	EUR	0.0221675	0.00250695	TRUE	TRUE
ENSG00000167711	SL000250	0.001_T	EUR	0.02853	0.000594969	TRUE	TRUE
ENSG00000274736	SL003301	0.001_T	EUR	0.0370801	8.53953e-05	TRUE	TRUE
ENSG00000131095	SL004271	0.001_T	EUR	0.0322367	0.00024017	TRUE	TRUE
ENSG00000173714	SL010391	0.001_T	EUR	0.0250084	0.00116428	TRUE	FALSE
ENSG00000154975	SL010449	0.001_T	EUR	0.0404159	4.31949e-05	TRUE	FALSE
ENSG00000176749	SL010496	0.001_T	EUR	0.0280717	0.000634093	TRUE	TRUE
ENSG00000089685	SL000582	0.001_T	EUR	0.033177	0.000197511	TRUE	TRUE
ENSG00000108861	SL008122	0.001_T	EUR	0.0388557	5.45812e-05	TRUE	TRUE
ENSG00000275718	SL003190	0.001_T	EUR	0.0386041	6.34587e-05	TRUE	FALSE
ENSG00000131096	SL011509	0.001_T	EUR	0.0515714	3.44917e-06	TRUE	FALSE
ENSG00000181374	SL000517	0.001_T	EUR	0.0336478	0.000175724	TRUE	FALSE
ENSG00000243678	SL004921	0.001_T	EUR	0.0325936	0.000238355	TRUE	TRUE
ENSG00000185624	SL004901	0.001_T	EUR	0.0167656	0.00872537	TRUE	TRUE
ENSG00000176170	SL006088	0.001_T	EUR	0.0421832	2.80677e-05	TRUE	TRUE
ENSG00000108849	SL011499	0.001_T	EUR	0.0384328	6.84823e-05	TRUE	FALSE
ENSG00000108786	SL004253	0.001_T	EUR	0.0362922	0.000105634	TRUE	TRUE
ENSG00000167419	SL007153	0.001_T	EUR	0.0301334	0.000431608	TRUE	TRUE
ENSG00000108342	SL001729	0.001_T	EUR	0.0384308	6.45418e-05	TRUE	FALSE
ENSG00000275152	SL003300	0.001_T	EUR	0.0453187	1.46268e-05	TRUE	FALSE
ENSG00000129214	SL005102	0.001_T	EUR	0.0480117	7.92601e-06	TRUE	FALSE
ENSG00000030582	SL007173	0.001_T	EUR	0.0313246	0.000320595	TRUE	TRUE
ENSG00000141543	SL011616	0.001_T	EUR	0.0407277	3.36437e-05	TRUE	TRUE
ENSG00000108679	SL006522	0.001_T	EUR	0.0227294	0.00217074	TRUE	TRUE
ENSG00000167850	SL014270	0.001_T	EUR	0.0520907	1.60418e-06	TRUE	TRUE
ENSG00000074660	SL005221	0.001_T	EUR	0.283773	4.71355e-34	TRUE	TRUE
ENSG00000126368	SL007145	0.001_T	EUR	0.0275868	0.000747704	TRUE	TRUE
ENSG00000172156	SL000406	0.001_T	EUR	0.0397185	3.82838e-05	TRUE	FALSE
ENSG00000177885	SL003792	0.001_T	EUR	0.0390763	5.08856e-05	TRUE	FALSE
ENSG00000271503	SL000563	0.001_T	EUR	0.0350742	0.000128527	TRUE	TRUE
ENSG00000183691	SL004683	0.001_T	EUR	0.0447218	1.54867e-05	TRUE	TRUE
ENSG00000186868	SL004230	0.001_T	EUR	0.0265137	0.000888186	TRUE	TRUE
ENSG00000239672	SL003687	0.001_T	EUR	0.0507981	3.42805e-06	TRUE	TRUE
ENSG00000239697	SL004365	0.001_T	EUR	0.0217336	0.00264948	TRUE	TRUE
ENSG00000065320	SL012395	0.001_T	EUR	0.180625	3.60795e-20	TRUE	TRUE
ENSG00000005961	SL000542	0.001_T	EUR	0.0511377	3.16288e-06	TRUE	TRUE
ENSG00000132386	SL003066	0.001_T	EUR	0.0580547	6.79601e-07	TRUE	TRUE
ENSG00000134755	SL008631	0.001_T	EUR	0.0273196	0.000808131	TRUE	TRUE
ENSG00000134760	SL004856	0.001_T	EUR	0.0382387	5.8354e-05	TRUE	FALSE
ENSG00000133313	SL002695	0.001_T	EUR	0.0538624	1.97393e-06	TRUE	TRUE
ENSG00000171791	SL000104	0.001_T	EUR	0.0444766	1.71344e-05	TRUE	FALSE
ENSG00000170558	SL000638	0.001_T	EUR	0.0370575	7.95606e-05	TRUE	TRUE
ENSG00000134762	SL008709	0.001_T	EUR	0.0274309	0.000752459	TRUE	TRUE
ENSG00000150637	SL011100	0.001_T	EUR	0.0531064	2.33984e-06	TRUE	TRUE
ENSG00000141655	SL003690	0.001_T	EUR	0.0290533	0.000457303	TRUE	TRUE
ENSG00000150656	SL006694	0.001_T	EUR	0.0472397	8.40423e-06	TRUE	FALSE
ENSG00000158270	SL007471	0.001_T	EUR	0.0626195	2.99886e-07	TRUE	TRUE
ENSG00000134443	SL002071	0.001_T	EUR	0.0429488	2.22038e-05	TRUE	FALSE
ENSG00000204936	SL008931	0.001_T	EUR	0.0947493	1.36636e-10	TRUE	TRUE
ENSG00000076662	SL003178	0.001_T	EUR	0.0124785	0.0241322	TRUE	TRUE
ENSG00000011422	SL002506	0.001_T	EUR	0.0516905	2.98948e-06	TRUE	TRUE
ENSG00000104879	SL000383	0.001_T	EUR	0.0221477	0.00264694	TRUE	FALSE
ENSG00000125730	SL000456	0.001_T	EUR	0.0674676	9.10868e-08	TRUE	TRUE
ENSG00000261857	SL001947	0.001_T	EUR	0.217053	1.17134e-24	TRUE	TRUE
ENSG00000105492	SL005217	0.001_T	EUR	0.278839	7.22829e-33	TRUE	TRUE
ENSG00000168995	SL005218	0.001_T	EUR	0.0436249	1.22778e-05	TRUE	TRUE
ENSG00000125730	SL000312	0.001_T	EUR	0.0242379	0.00157178	TRUE	TRUE
ENSG00000129455	SL003915	0.001_T	EUR	0.0695581	6.1952e-08	TRUE	FALSE
ENSG00000167642	SL001897	0.001_T	EUR	0.326075	6.84427e-40	TRUE	FALSE
ENSG00000130203	SL004669	0.001_T	EUR	0.0552767	1.42658e-06	TRUE	TRUE
ENSG00000104826	SL000506	0.001_T	EUR	0.161023	8.51048e-18	TRUE	FALSE
ENSG00000105472	SL004362	0.001_T	EUR	0.0309869	0.000362551	TRUE	TRUE
ENSG00000129450	SL005219	0.001_T	EUR	0.716031	1.03475e-137	TRUE	TRUE
ENSG00000090659	SL005157	0.001_T	EUR	0.129983	1.39985e-14	TRUE	FALSE
ENSG00000104938	SL005158	0.001_T	EUR	0.0122195	0.0248907	TRUE	TRUE
ENSG00000104918	SL004260	0.001_T	EUR	0.0308863	0.000256712	TRUE	TRUE
ENSG00000105383	SL005215	0.001_T	EUR	0.501393	2.71698e-70	TRUE	TRUE
ENSG00000088053	SL008759	0.001_T	EUR	0.0550623	1.64021e-06	TRUE	TRUE
ENSG00000186474	SL003916	0.001_T	EUR	0.188899	4.84418e-21	TRUE	FALSE
ENSG00000167754	SL003863	0.001_T	EUR	0.0397912	4.15625e-05	TRUE	FALSE
ENSG00000102575	SL004118	0.001_T	EUR	0.0352107	0.000132468	TRUE	TRUE
ENSG00000104921	SL002706	0.001_T	EUR	0.114056	1.25623e-12	TRUE	TRUE
ENSG00000169035	SL000064	0.001_T	EUR	0.0779024	8.2411e-09	TRUE	TRUE
ENSG00000171105	SL004125	0.001_T	EUR	0.0241128	0.00167773	TRUE	TRUE
ENSG00000129437	SL003919	0.001_T	EUR	0.0231805	0.00203655	TRUE	TRUE
ENSG00000104879	SL000382	0.001_T	EUR	0.0191596	0.0050938	TRUE	FALSE
ENSG00000132002	SL000449	0.001_T	EUR	0.0244917	0.00134139	TRUE	TRUE
ENSG00000090339	SL002922	0.001_T	EUR	0.677266	1.01582e-122	TRUE	TRUE
ENSG00000095752	SL000470	0.001_T	EUR	0.0218621	0.00259045	TRUE	FALSE
ENSG00000105472	SL004363	0.001_T	EUR	0.0495527	5.31018e-06	TRUE	TRUE
ENSG00000171124	SL005575	0.001_T	EUR	0.317379	2.45089e-38	TRUE	FALSE
ENSG00000130383	SL014008	0.001_T	EUR	0.264495	1.03986e-30	TRUE	FALSE
ENSG00000125730	SL000313	0.001_T	EUR	0.0190158	0.00476721	TRUE	TRUE
ENSG00000104972	SL005190	0.001_T	EUR	0.442579	2.78337e-58	TRUE	TRUE
ENSG00000131042	SL005191	0.001_T	EUR	0.439473	2.83444e-58	TRUE	TRUE
ENSG00000189013	SL012698	0.001_T	EUR	0.296172	1.75607e-35	TRUE	TRUE
ENSG00000189430	SL005207	0.001_T	EUR	0.0288452	0.000520146	TRUE	TRUE
ENSG00000074181	SL005209	0.001_T	EUR	0.0202572	0.00396139	TRUE	TRUE
ENSG00000105376	SL005169	0.001_T	EUR	0.266986	1.57653e-30	TRUE	TRUE
ENSG00000254415	SL014292	0.001_T	EUR	0.324135	1.35711e-38	TRUE	TRUE
ENSG00000104998	SL005223	0.001_T	EUR	0.0638429	2.20689e-07	TRUE	TRUE
ENSG00000105397	SL007181	0.001_T	EUR	0.0505679	4.03878e-06	TRUE	TRUE
ENSG00000125735	SL004648	0.001_T	EUR	0.0216889	0.00247731	TRUE	FALSE
ENSG00000125730	SL003362	0.001_T	EUR	0.0883217	5.37232e-10	TRUE	TRUE
ENSG00000167460	SL003646	0.001_T	EUR	0.0257126	0.000787364	TRUE	TRUE
ENSG00000142515	SL000062	0.001_T	EUR	0.0373878	8.56952e-05	TRUE	FALSE
ENSG00000079999	SL017529	0.001_T	EUR	0.0106553	0.0359893	TRUE	FALSE
ENSG00000172216	SL007136	0.001_T	EUR	0.0399359	3.69743e-05	TRUE	FALSE
ENSG00000166913	SL004815	0.001_T	EUR	0.0261695	0.000920551	TRUE	TRUE
ENSG00000100985	SL000527	0.001_T	EUR	0.0500411	4.818e-06	TRUE	TRUE
ENSG00000101439	SL001777	0.001_T	EUR	0.102827	1.93947e-11	TRUE	TRUE
ENSG00000149600	SL004704	0.001_T	EUR	0.036178	8.89195e-05	TRUE	TRUE
ENSG00000198900	SL004305	0.001_T	EUR	0.0506801	3.03429e-06	TRUE	TRUE
ENSG00000101144	SL004078	0.001_T	EUR	0.0481996	6.90212e-06	TRUE	FALSE
ENSG00000196396	SL004939	0.001_T	EUR	0.041946	1.98899e-05	TRUE	TRUE
ENSG00000129988	SL003309	0.001_T	EUR	0.0496339	4.94426e-06	TRUE	TRUE
ENSG00000087586	SL004771	0.001_T	EUR	0.0469762	9.17424e-06	TRUE	FALSE
ENSG00000077984	SL007049	0.001_T	EUR	0.294844	8.83243e-35	TRUE	TRUE
ENSG00000101336	SL010499	0.001_T	EUR	0.0470323	8.56796e-06	TRUE	TRUE
ENSG00000170367	SL008382	0.001_T	EUR	0.194199	1.90402e-21	TRUE	FALSE
ENSG00000101213	SL010514	0.001_T	EUR	0.0183349	0.00624599	TRUE	TRUE
ENSG00000131051	SL011535	0.001_T	EUR	0.0407186	3.18863e-05	TRUE	TRUE
ENSG00000170369	SL008516	0.001_T	EUR	0.199254	5.56337e-22	TRUE	FALSE
ENSG00000124107	SL001888	0.001_T	EUR	0.0273048	0.000713302	TRUE	TRUE
ENSG00000171552	SL003674	0.001_T	EUR	0.0406245	3.40173e-05	TRUE	FALSE
ENSG00000125780	SL008945	0.001_T	EUR	0.0383384	5.72893e-05	TRUE	TRUE
ENSG00000124181	SL012108	0.001_T	EUR	0.0368367	8.3455e-05	TRUE	TRUE
ENSG00000101160	SL008380	0.001_T	EUR	0.0277036	0.000727494	TRUE	TRUE
ENSG00000124102	SL004458	0.001_T	EUR	0.0377799	7.07154e-05	TRUE	TRUE
ENSG00000243509	SL003739	0.001_T	EUR	0.0328875	0.000219832	TRUE	TRUE
ENSG00000101384	SL007328	0.001_T	EUR	0.0239724	0.00158241	TRUE	TRUE
ENSG00000101266	SL016550	0.001_T	EUR	0.0112852	0.0316051	TRUE	FALSE
ENSG00000214078	SL011808	0.001_T	EUR	0.0664031	6.20309e-08	TRUE	TRUE
ENSG00000198053	SL008967	0.001_T	EUR	0.716605	4.00564e-141	TRUE	TRUE
ENSG00000170373	SL010456	0.001_T	EUR	0.196196	8.83189e-22	TRUE	FALSE
ENSG00000197122	SL010516	0.001_T	EUR	0.0528353	2.76028e-06	TRUE	TRUE
ENSG00000101282	SL012517	0.001_T	EUR	0.0129113	0.0209888	TRUE	TRUE
ENSG00000156239	SL018921	0.001_T	EUR	0.0172068	0.0077749	TRUE	TRUE
ENSG00000160209	SL007953	0.001_T	EUR	0.0381456	6.86802e-05	TRUE	TRUE
ENSG00000182871	SL000403	0.001_T	EUR	0.0437611	1.6509e-05	TRUE	TRUE
ENSG00000142168	SL000581	0.001_T	EUR	0.0361682	9.53909e-05	TRUE	TRUE
ENSG00000154721	SL005193	0.001_T	EUR	0.030419	0.00030163	TRUE	TRUE
ENSG00000160180	SL006119	0.001_T	EUR	0.0374386	7.22562e-05	TRUE	TRUE
ENSG00000160223	SL004853	0.001_T	EUR	0.0540725	1.70642e-06	TRUE	TRUE
ENSG00000160191	SL016554	0.001_T	EUR	0.0434506	2.04683e-05	TRUE	TRUE
ENSG00000184900	SL018938	0.001_T	EUR	0.0317203	0.000279661	TRUE	TRUE
ENSG00000171587	SL018891	0.001_T	EUR	0.0331058	0.000216152	TRUE	FALSE
ENSG00000183844	SL007306	0.001_T	EUR	0.0428451	2.43438e-05	TRUE	TRUE
ENSG00000159128	SL007217	0.001_T	EUR	0.0561503	1.28179e-06	TRUE	TRUE
ENSG00000142166	SL004475	0.001_T	EUR	0.04526	1.49168e-05	TRUE	TRUE
ENSG00000160182	SL008591	0.001_T	EUR	0.0352002	0.000137124	TRUE	FALSE
ENSG00000205581	SL013165	0.001_T	EUR	0.0280638	0.00058285	TRUE	TRUE
ENSG00000160181	SL002602	0.001_T	EUR	0.0412237	3.51099e-05	TRUE	FALSE
ENSG00000205758	SL018887	0.001_T	EUR	0.0338362	0.000179187	TRUE	FALSE
ENSG00000100342	SL005699	0.001_T	EUR	0.0482226	3.28854e-06	TRUE	TRUE
ENSG00000100234	SL003043	0.001_T	EUR	0.12373	1.15475e-13	TRUE	FALSE
ENSG00000177663	SL004850	0.001_T	EUR	0.0460452	9.32613e-06	TRUE	TRUE
ENSG00000100079	SL005164	0.001_T	EUR	0.097389	7.55229e-11	TRUE	TRUE
ENSG00000100299	SL005392	0.001_T	EUR	0.0464364	9.54118e-06	TRUE	TRUE
ENSG00000040608	SL005208	0.001_T	EUR	0.120766	3.6615e-13	TRUE	FALSE
ENSG00000240972	SL003080	0.001_T	EUR	0.0351413	0.000128984	TRUE	TRUE
ENSG00000015475	SL003704	0.001_T	EUR	0.016749	0.00802829	TRUE	FALSE
ENSG00000196576	SL009948	0.001_T	EUR	0.0982182	7.82202e-11	TRUE	TRUE
ENSG00000134193	SL012561	0.01_F	EUR	0.0256952	0.00100061	TRUE	FALSE
ENSG00000133048	SL003340	0.01_F	EUR	0.598233	3.489e-95	TRUE	TRUE
ENSG00000187608	SL015510	0.01_F	EUR	0.0710439	1.64985e-08	TRUE	TRUE
ENSG00000157131	SL000324	0.01_F	EUR	0.0827828	9.0063e-10	TRUE	FALSE
ENSG00000021852	SL000324	0.01_F	EUR	0.0879132	3.58798e-10	TRUE	TRUE
ENSG00000049249	SL004126	0.01_F	EUR	0.0260999	0.000980047	TRUE	TRUE
ENSG00000120949	SL004180	0.01_F	EUR	0.0171348	0.0082901	TRUE	FALSE
ENSG00000188257	SL002528	0.01_F	EUR	0.273102	1.0975e-31	TRUE	TRUE
ENSG00000135862	SL000497	0.01_F	EUR	0.0331342	0.000207624	TRUE	TRUE
ENSG00000173369	SL000309	0.01_F	EUR	0.0102431	0.0368872	TRUE	TRUE
ENSG00000066056	SL003199	0.01_F	EUR	0.0390581	5.42052e-05	TRUE	TRUE
ENSG00000158747	SL005156	0.01_F	EUR	0.0209642	0.00324258	TRUE	TRUE
ENSG00000162692	SL001720	0.01_F	EUR	0.0276588	0.000682032	TRUE	TRUE
ENSG00000028137	SL001800	0.01_F	EUR	0.067399	9.06515e-08	TRUE	TRUE
ENSG00000163131	SL004673	0.01_F	EUR	0.181001	5.29523e-20	TRUE	TRUE
ENSG00000162896	SL005797	0.01_F	EUR	0.0221111	0.00245173	TRUE	TRUE
ENSG00000117091	SL010450	0.01_F	EUR	0.0297526	0.000424206	TRUE	TRUE
ENSG00000073754	SL006108	0.01_F	EUR	0.0211862	0.0032254	TRUE	FALSE
ENSG00000184144	SL008623	0.01_F	EUR	0.364563	3.51208e-46	TRUE	FALSE
ENSG00000143226	SL010459	0.01_F	EUR	0.760895	2.2799e-159	TRUE	FALSE
ENSG00000072694	SL010460	0.01_F	EUR	0.573455	6.77884e-88	TRUE	TRUE
ENSG00000157193	SL004610	0.01_F	EUR	0.0991982	5.31873e-11	TRUE	TRUE
ENSG00000122224	SL007674	0.01_F	EUR	0.131426	1.87281e-14	TRUE	FALSE
ENSG00000117601	SL000272	0.01_F	EUR	0.0171204	0.00799879	TRUE	TRUE
ENSG00000131686	SL010288	0.01_F	EUR	0.172484	7.4302e-19	TRUE	FALSE
ENSG00000143369	SL006550	0.01_F	EUR	0.429069	1.42962e-57	TRUE	TRUE
ENSG00000135744	SL000271	0.01_F	EUR	0.0166913	0.00886025	TRUE	TRUE
ENSG00000196188	SL007121	0.01_F	EUR	0.024373	0.00151975	TRUE	FALSE
ENSG00000133063	SL006029	0.01_F	EUR	0.359173	3.1218e-44	TRUE	TRUE
ENSG00000162706	SL004804	0.01_F	EUR	0.02282	0.00220113	TRUE	FALSE
ENSG00000066294	SL008588	0.01_F	EUR	0.0204853	0.00360734	TRUE	TRUE
ENSG00000134389	SL006830	0.01_F	EUR	0.105913	1.05752e-11	TRUE	FALSE
ENSG00000081985	SL007620	0.01_F	EUR	0.0460903	1.11265e-05	TRUE	TRUE
ENSG00000162889	SL010503	0.01_F	EUR	0.0502749	3.9901e-06	TRUE	FALSE
ENSG00000160712	SL001943	0.01_F	EUR	0.727333	6.48724e-142	TRUE	TRUE
ENSG00000143184	SL003186	0.01_F	EUR	0.0608282	4.14169e-07	TRUE	TRUE
ENSG00000174175	SL000560	0.01_F	EUR	0.0511099	3.15822e-06	TRUE	TRUE
ENSG00000000971	SL000415	0.01_F	EUR	0.144586	7.70279e-16	TRUE	TRUE
ENSG00000053371	SL003658	0.01_F	EUR	0.0207015	0.00360862	TRUE	TRUE
ENSG00000117448	SL008039	0.01_F	EUR	0.149851	2.31419e-16	TRUE	TRUE
ENSG00000160856	SL014088	0.01_F	EUR	0.337132	3.90292e-41	TRUE	TRUE
ENSG00000188404	SL002823	0.01_F	EUR	0.244249	1.03567e-27	TRUE	TRUE
ENSG00000142627	SL002654	0.01_F	EUR	0.0253727	0.00123422	TRUE	FALSE
ENSG00000198734	SL000622	0.01_F	EUR	0.251707	4.72273e-29	TRUE	TRUE
ENSG00000143196	SL008178	0.01_F	EUR	0.159814	1.20782e-17	TRUE	TRUE
ENSG00000116288	SL008933	0.01_F	EUR	0.0386444	6.5131e-05	TRUE	TRUE
ENSG00000196352	SL004556	0.01_F	EUR	0.141008	1.96076e-15	TRUE	TRUE
ENSG00000133216	SL007179	0.01_F	EUR	0.0387736	4.75158e-05	TRUE	FALSE
ENSG00000162594	SL005185	0.01_F	EUR	0.0967366	9.9213e-11	TRUE	FALSE
ENSG00000162739	SL014228	0.01_F	EUR	0.0283604	0.000585003	TRUE	FALSE
ENSG00000084072	SL013928	0.01_F	EUR	0.0839098	1.22499e-09	TRUE	TRUE
ENSG00000160691	SL014469	0.01_F	EUR	0.0122308	0.0256946	TRUE	TRUE
ENSG00000163220	SL004477	0.01_F	EUR	0.0189152	0.00536351	TRUE	TRUE
ENSG00000116678	SL003184	0.01_F	EUR	0.587749	4.39763e-93	TRUE	TRUE
ENSG00000121769	SL001774	0.01_F	EUR	0.0129253	0.0218325	TRUE	TRUE
ENSG00000175206	SL002505	0.01_F	EUR	0.0317347	0.0002622	TRUE	TRUE
ENSG00000142748	SL002086	0.01_F	EUR	0.0740324	1.36511e-08	TRUE	TRUE
ENSG00000026751	SL016928	0.01_F	EUR	0.169528	1.42242e-19	TRUE	FALSE
ENSG00000134259	SL000305	0.01_F	EUR	0.0313901	0.000293725	TRUE	FALSE
ENSG00000163221	SL004783	0.01_F	EUR	0.0553002	1.141e-06	TRUE	TRUE
ENSG00000120937	SL002785	0.01_F	EUR	0.0492751	5.66281e-06	TRUE	TRUE
ENSG00000158710	SL004811	0.01_F	EUR	0.0208151	0.00329487	TRUE	TRUE
ENSG00000163586	SL006131	0.01_F	EUR	0.0471867	9.09627e-06	TRUE	TRUE
ENSG00000115386	SL005357	0.01_F	EUR	0.0385791	5.61993e-05	TRUE	TRUE
ENSG00000115590	SL000145	0.01_F	EUR	0.132172	1.58867e-14	TRUE	TRUE
ENSG00000162998	SL004650	0.01_F	EUR	0.175014	6.4156e-21	TRUE	TRUE
ENSG00000115718	SL000048	0.01_F	EUR	0.0318436	0.000292817	TRUE	TRUE
ENSG00000135960	SL004872	0.01_F	EUR	0.124554	7.99288e-14	TRUE	TRUE
ENSG00000115594	SL001997	0.01_F	EUR	0.0493099	2.6487e-06	TRUE	FALSE
ENSG00000115607	SL004861	0.01_F	EUR	0.0736135	1.42097e-08	TRUE	TRUE
ENSG00000115598	SL004875	0.01_F	EUR	0.0609481	3.73668e-07	TRUE	TRUE
ENSG00000115523	SL000678	0.01_F	EUR	0.237832	7.20939e-27	TRUE	TRUE
ENSG00000115414	SL010349	0.01_F	EUR	0.0302395	0.000358174	TRUE	FALSE
ENSG00000115414	SL010348	0.01_F	EUR	0.0352491	0.000126869	TRUE	FALSE
ENSG00000115604	SL004152	0.01_F	EUR	0.360658	2.18462e-45	TRUE	TRUE
ENSG00000014641	SL008102	0.01_F	EUR	0.0182259	0.00621865	TRUE	TRUE
ENSG00000143727	SL008063	0.01_F	EUR	0.647953	1.21244e-110	TRUE	TRUE
ENSG00000124357	SL005629	0.01_F	EUR	0.0860294	9.13021e-10	TRUE	TRUE
ENSG00000115602	SL004146	0.01_F	EUR	0.363684	1.14115e-44	TRUE	TRUE
ENSG00000118004	SL006713	0.01_F	EUR	0.0472702	6.4188e-06	TRUE	FALSE
ENSG00000115919	SL013969	0.01_F	EUR	0.302187	4.09692e-36	TRUE	TRUE
ENSG00000042493	SL008099	0.01_F	EUR	0.0495868	2.19121e-06	TRUE	TRUE
ENSG00000078098	SL006528	0.01_F	EUR	0.0168815	0.00877045	TRUE	FALSE
ENSG00000123610	SL004782	0.01_F	EUR	0.10581	6.42363e-12	TRUE	TRUE
ENSG00000081320	SL016566	0.01_F	EUR	0.0118865	0.0261754	TRUE	TRUE
ENSG00000136689	SL001990	0.01_F	EUR	0.0755148	1.45985e-08	TRUE	TRUE
ENSG00000136720	SL014129	0.01_F	EUR	0.0248183	0.00138016	TRUE	TRUE
ENSG00000163083	SL004837	0.01_F	EUR	0.0120686	0.0250657	TRUE	TRUE
ENSG00000198643	SL012769	0.01_F	EUR	0.0279739	0.00069269	TRUE	TRUE
ENSG00000121594	SL003738	0.01_F	EUR	0.0131238	0.0210821	TRUE	TRUE
ENSG00000196083	SL004588	0.01_F	EUR	0.563497	7.05948e-85	TRUE	TRUE
ENSG00000168309	SL004752	0.01_F	EUR	0.0154883	0.0109562	TRUE	TRUE
ENSG00000012223	SL000496	0.01_F	EUR	0.0543151	1.28126e-06	TRUE	FALSE
ENSG00000185565	SL005196	0.01_F	EUR	0.0584467	6.03502e-07	TRUE	FALSE
ENSG00000090512	SL006777	0.01_F	EUR	0.0810011	3.86536e-09	TRUE	FALSE
ENSG00000144730	SL010613	0.01_F	EUR	0.146966	3.23435e-16	TRUE	FALSE
ENSG00000121879	SL010512	0.01_F	EUR	0.018727	0.00534094	TRUE	TRUE
ENSG00000181092	SL004258	0.01_F	EUR	0.0349866	0.000136321	TRUE	TRUE
ENSG00000145192	SL000251	0.01_F	EUR	0.240285	2.00065e-27	TRUE	TRUE
ENSG00000134072	SL010489	0.01_F	EUR	0.0358213	0.000108125	TRUE	TRUE
ENSG00000134121	SL008936	0.01_F	EUR	0.0195119	0.00456335	TRUE	FALSE
ENSG00000127241	SL011049	0.01_F	EUR	0.113027	1.81983e-12	TRUE	FALSE
ENSG00000144857	SL013490	0.01_F	EUR	0.0235365	0.00170877	TRUE	FALSE
ENSG00000173531	SL005202	0.01_F	EUR	0.0299185	0.000457647	TRUE	FALSE
ENSG00000091181	SL005188	0.01_F	EUR	0.125506	5.26245e-14	TRUE	TRUE
ENSG00000113889	SL017189	0.01_F	EUR	0.388353	2.15328e-50	TRUE	FALSE
ENSG00000082781	SL003182	0.01_F	EUR	0.024795	0.0014252	TRUE	TRUE
ENSG00000113905	SL006448	0.01_F	EUR	0.513865	1.99003e-75	TRUE	TRUE
ENSG00000056736	SL005174	0.01_F	EUR	0.128433	3.63619e-14	TRUE	TRUE
ENSG00000163606	SL014288	0.01_F	EUR	0.0316196	0.000274485	TRUE	TRUE
ENSG00000091972	SL014268	0.01_F	EUR	0.0303516	0.000393699	TRUE	TRUE
ENSG00000178035	SL010928	0.01_F	EUR	0.0102608	0.0401803	FALSE	FALSE
ENSG00000170017	SL003166	0.01_F	EUR	0.0423113	2.59825e-05	TRUE	TRUE
ENSG00000241186	SL005155	0.01_F	EUR	0.70692	4.29951e-134	TRUE	FALSE
ENSG00000090534	SL000598	0.01_F	EUR	0.0336635	0.000176196	TRUE	FALSE
ENSG00000163703	SL012774	0.01_F	EUR	0.465683	1.56784e-63	TRUE	TRUE
ENSG00000134853	SL001728	0.01_F	EUR	0.0234982	0.00194088	TRUE	FALSE
ENSG00000174808	SL000137	0.01_F	EUR	0.108749	6.05451e-12	TRUE	FALSE
ENSG00000118785	SL002688	0.01_F	EUR	0.0340951	0.000150297	TRUE	TRUE
ENSG00000164111	SL003848	0.01_F	EUR	0.0151211	0.0126642	TRUE	TRUE
ENSG00000088926	SL002662	0.01_F	EUR	0.140263	6.97925e-16	TRUE	FALSE
ENSG00000205403	SL003328	0.01_F	EUR	0.0398003	4.57772e-05	TRUE	TRUE
ENSG00000163739	SL003173	0.01_F	EUR	0.198343	6.07693e-22	TRUE	TRUE
ENSG00000169248	SL003326	0.01_F	EUR	0.0523794	2.32053e-06	TRUE	FALSE
ENSG00000127415	SL010368	0.01_F	EUR	0.197505	5.16858e-22	TRUE	TRUE
ENSG00000138744	SL008611	0.01_F	EUR	0.261586	5.87419e-30	TRUE	TRUE
ENSG00000163453	SL005087	0.01_F	EUR	0.161397	1.37844e-17	TRUE	TRUE
ENSG00000124875	SL003172	0.01_F	EUR	0.31508	2.53382e-37	TRUE	TRUE
ENSG00000164305	SL003711	0.01_F	EUR	0.0243569	0.00137279	TRUE	TRUE
ENSG00000109758	SL006512	0.01_F	EUR	0.355328	8.40253e-44	TRUE	FALSE
ENSG00000163956	SL005263	0.01_F	EUR	0.0283625	0.00058051	TRUE	TRUE
ENSG00000128052	SL003201	0.01_F	EUR	0.0766801	7.93774e-09	TRUE	TRUE
ENSG00000145242	SL004844	0.01_F	EUR	0.0287192	0.000577701	TRUE	FALSE
ENSG00000164344	SL000545	0.01_F	EUR	0.162201	9.99416e-18	TRUE	TRUE
ENSG00000152583	SL005488	0.01_F	EUR	0.254622	4.42051e-29	TRUE	FALSE
ENSG00000109743	SL008644	0.01_F	EUR	0.57143	1.07195e-87	TRUE	TRUE
ENSG00000079557	SL004742	0.01_F	EUR	0.0948687	1.36347e-10	TRUE	FALSE
ENSG00000124882	SL000139	0.01_F	EUR	0.0302703	0.000384769	TRUE	TRUE
ENSG00000182168	SL005230	0.01_F	EUR	0.0202021	0.00394372	TRUE	FALSE
ENSG00000171497	SL007373	0.01_F	EUR	0.0933762	2.44874e-10	TRUE	TRUE
ENSG00000138735	SL011405	0.01_F	EUR	0.0249466	0.00124411	TRUE	TRUE
ENSG00000109472	SL008703	0.01_F	EUR	0.0295614	0.000479186	TRUE	TRUE
ENSG00000138798	SL000084	0.01_F	EUR	0.0648841	1.67645e-07	TRUE	TRUE
ENSG00000081051	SL000011	0.01_F	EUR	0.0211408	0.00266202	TRUE	FALSE
ENSG00000145362	SL014896	0.01_F	EUR	0.0144434	0.0144552	TRUE	FALSE
ENSG00000145335	SL005266	0.01_F	EUR	0.0240256	0.00162295	TRUE	TRUE
ENSG00000113302	SL005184	0.01_F	EUR	0.165876	8.2988e-19	TRUE	FALSE
ENSG00000112902	SL008522	0.01_F	EUR	0.175332	2.58123e-19	TRUE	FALSE
ENSG00000134352	SL003872	0.01_F	EUR	0.061777	2.6854e-07	TRUE	TRUE
ENSG00000112936	SL000323	0.01_F	EUR	0.257916	4.58752e-30	TRUE	TRUE
ENSG00000151882	SL003303	0.01_F	EUR	0.0282854	0.000644165	TRUE	TRUE
ENSG00000113273	SL008956	0.01_F	EUR	0.0684999	6.23764e-08	TRUE	TRUE
ENSG00000145681	SL008023	0.01_F	EUR	0.0119285	0.0260206	TRUE	FALSE
ENSG00000120708	SL006544	0.01_F	EUR	0.220468	1.28411e-24	TRUE	TRUE
ENSG00000113296	SL007207	0.01_F	EUR	0.0329127	0.0001904	TRUE	TRUE
ENSG00000113721	SL004155	0.01_F	EUR	0.736846	4.07179e-147	TRUE	TRUE
ENSG00000213949	SL003179	0.01_F	EUR	0.0288693	0.000530513	TRUE	TRUE
ENSG00000039537	SL000322	0.01_F	EUR	0.0221952	0.00255336	TRUE	FALSE
ENSG00000134363	SL000674	0.01_F	EUR	0.0216461	0.00279309	TRUE	FALSE
ENSG00000151422	SL005588	0.01_F	EUR	0.0258376	0.00113871	TRUE	FALSE
ENSG00000164399	SL000479	0.01_F	EUR	0.0161556	0.00950592	FALSE	FALSE
ENSG00000164307	SL007729	0.01_F	EUR	0.70294	2.04144e-132	TRUE	TRUE
ENSG00000168685	SL005189	0.01_F	EUR	0.122406	2.04655e-13	TRUE	FALSE
ENSG00000135077	SL007547	0.01_F	EUR	0.214508	1.14575e-24	TRUE	TRUE
ENSG00000145839	SL000485	0.01_F	EUR	0.0165623	0.00939041	TRUE	FALSE
ENSG00000113594	SL004714	0.01_F	EUR	0.0291477	0.000417987	TRUE	TRUE
ENSG00000146374	SL018509	0.01_F	EUR	0.113686	1.45147e-12	TRUE	FALSE
ENSG00000244731	SL000318	0.01_F	EUR	0.192913	2.3033e-21	TRUE	TRUE
ENSG00000224389	SL000318	0.01_F	EUR	0.178286	9.83336e-20	TRUE	TRUE
ENSG00000172179	SL000546	0.01_F	EUR	0.0117274	0.02941	TRUE	FALSE
ENSG00000204520	SL005199	0.01_F	EUR	0.417785	3.29838e-54	TRUE	TRUE
ENSG00000131019	SL005229	0.01_F	EUR	0.0447203	1.60257e-05	TRUE	FALSE
ENSG00000091831	SL000007	0.01_F	EUR	0.0212842	0.00270782	TRUE	FALSE
ENSG00000187837	SL005256	0.01_F	EUR	0.0497814	3.95567e-06	TRUE	TRUE
ENSG00000204475	SL005205	0.01_F	EUR	0.159121	1.34183e-17	TRUE	TRUE
ENSG00000166278	SL002525	0.01_F	EUR	0.100047	2.37459e-11	TRUE	TRUE
ENSG00000156535	SL008773	0.01_F	EUR	0.17887	2.05812e-20	TRUE	TRUE
ENSG00000186340	SL007206	0.01_F	EUR	0.173495	1.9081e-19	TRUE	TRUE
ENSG00000226979	SL000508	0.01_F	EUR	0.0153307	0.0122776	TRUE	TRUE
ENSG00000112799	SL007059	0.01_F	EUR	0.0332598	0.000209257	TRUE	TRUE
ENSG00000197081	SL003679	0.01_F	EUR	0.298716	1.23787e-35	TRUE	TRUE
ENSG00000122194	SL000268	0.01_F	EUR	0.153637	6.22026e-17	TRUE	FALSE
ENSG00000243649	SL000414	0.01_F	EUR	0.189449	4.64408e-21	TRUE	FALSE
ENSG00000122194	SL000541	0.01_F	EUR	0.164873	5.31938e-18	TRUE	FALSE
ENSG00000244731	SL000316	0.01_F	EUR	0.191396	1.53894e-21	TRUE	TRUE
ENSG00000224389	SL000316	0.01_F	EUR	0.206472	2.8704e-23	TRUE	TRUE
ENSG00000172594	SL012754	0.01_F	EUR	0.0875107	9.3105e-10	TRUE	TRUE
ENSG00000112715	SL003310	0.01_F	EUR	0.082449	2.23218e-09	TRUE	TRUE
ENSG00000213719	SL004915	0.01_F	EUR	0.0187265	0.00484513	TRUE	TRUE
ENSG00000146070	SL003440	0.01_F	EUR	0.024336	0.00151761	TRUE	TRUE
ENSG00000204516	SL005200	0.01_F	EUR	0.386481	1.02649e-48	TRUE	TRUE
ENSG00000106211	SL000448	0.01_F	EUR	0.0557842	8.72392e-07	TRUE	TRUE
ENSG00000146674	SL000045	0.01_F	EUR	0.106065	8.55295e-12	TRUE	TRUE
ENSG00000105976	SL000134	0.01_F	EUR	0.0152953	0.0124071	TRUE	FALSE
ENSG00000105894	SL002704	0.01_F	EUR	0.021062	0.00333948	TRUE	FALSE
ENSG00000106538	SL005152	0.01_F	EUR	0.0684499	4.21734e-08	TRUE	FALSE
ENSG00000146904	SL004137	0.01_F	EUR	0.277799	1.17095e-32	TRUE	TRUE
ENSG00000132437	SL009216	0.01_F	EUR	0.0286541	0.000511294	TRUE	FALSE
ENSG00000164619	SL007531	0.01_F	EUR	0.0212592	0.00318279	TRUE	FALSE
ENSG00000106089	SL004304	0.01_F	EUR	0.0120776	0.026732	TRUE	TRUE
ENSG00000015676	SL011768	0.01_F	EUR	0.0165789	0.00946888	TRUE	TRUE
ENSG00000106049	SL008085	0.01_F	EUR	0.0111096	0.0328185	TRUE	TRUE
ENSG00000275896	SL010388	0.01_F	EUR	0.0348166	0.000138787	TRUE	TRUE
ENSG00000106123	SL008414	0.01_F	EUR	0.0467995	9.79132e-06	TRUE	TRUE
ENSG00000136235	SL007429	0.01_F	EUR	0.0945321	1.60217e-10	TRUE	TRUE
ENSG00000170381	SL010470	0.01_F	EUR	0.525726	5.41728e-76	TRUE	FALSE
ENSG00000168546	SL004143	0.01_F	EUR	0.100975	3.39133e-11	TRUE	TRUE
ENSG00000091879	SL001996	0.01_F	EUR	0.0335152	0.000180803	TRUE	FALSE
ENSG00000164733	SL000343	0.01_F	EUR	0.0791358	6.72853e-09	TRUE	TRUE
ENSG00000132561	SL010465	0.01_F	EUR	0.0478659	6.54825e-06	TRUE	TRUE
ENSG00000154589	SL018625	0.01_F	EUR	0.0217716	0.00272106	TRUE	TRUE
ENSG00000167701	SL000617	0.01_F	EUR	0.0278143	0.000662138	TRUE	TRUE
ENSG00000164879	SL004867	0.01_F	EUR	0.0122575	0.0249271	TRUE	TRUE
ENSG00000104689	SL004156	0.01_F	EUR	0.0167624	0.0085992	TRUE	TRUE
ENSG00000156687	SL005231	0.01_F	EUR	0.0155174	0.010583	TRUE	FALSE
ENSG00000120889	SL004157	0.01_F	EUR	0.0143963	0.0148269	TRUE	TRUE
ENSG00000136869	SL004489	0.01_F	EUR	0.030624	0.000349309	TRUE	TRUE
ENSG00000171855	SL001880	0.01_F	EUR	0.0120375	0.0263124	FALSE	FALSE
ENSG00000213927	SL003168	0.01_F	EUR	0.054834	1.31884e-06	TRUE	TRUE
ENSG00000106804	SL000319	0.01_F	EUR	0.0123575	0.0244422	TRUE	TRUE
ENSG00000176919	SL000324	0.01_F	EUR	0.0239609	0.00163191	TRUE	TRUE
ENSG00000137077	SL003193	0.01_F	EUR	0.0300421	0.000388148	TRUE	TRUE
ENSG00000122756	SL005153	0.01_F	EUR	0.012004	0.0268685	TRUE	TRUE
ENSG00000148346	SL000695	0.01_F	EUR	0.0378032	7.26765e-05	TRUE	FALSE
ENSG00000106804	SL000320	0.01_F	EUR	0.0226211	0.00220348	TRUE	TRUE
ENSG00000197646	SL004862	0.01_F	EUR	0.247322	2.60676e-29	TRUE	TRUE
ENSG00000160323	SL006610	0.01_F	EUR	0.0256012	0.00116389	TRUE	TRUE
ENSG00000160339	SL006542	0.01_F	EUR	0.0110415	0.0341231	TRUE	TRUE
ENSG00000136943	SL006910	0.01_F	EUR	0.0313805	0.000319871	TRUE	FALSE
ENSG00000106952	SL004635	0.01_F	EUR	0.0157878	0.0110515	TRUE	TRUE
ENSG00000176978	SL008916	0.01_F	EUR	0.0481036	6.72689e-06	TRUE	TRUE
ENSG00000085265	SL010462	0.01_F	EUR	0.0336736	0.000185155	TRUE	TRUE
ENSG00000136869	SL018625	0.01_F	EUR	0.0211511	0.00321692	TRUE	TRUE
ENSG00000120156	SL003200	0.01_F	EUR	0.10772	3.13363e-12	TRUE	TRUE
ENSG00000107159	SL005508	0.01_F	EUR	0.0131902	0.0204156	TRUE	FALSE
ENSG00000182752	SL002755	0.01_F	EUR	0.0295419	0.000464729	TRUE	FALSE
ENSG00000041982	SL003198	0.01_F	EUR	0.0179397	0.00686996	TRUE	TRUE
ENSG00000136938	SL011769	0.01_F	EUR	0.0470739	8.8689e-06	TRUE	TRUE
ENSG00000106804	SL000321	0.01_F	EUR	0.0253639	0.00112144	TRUE	TRUE
ENSG00000148180	SL005572	0.01_F	EUR	0.020565	0.0034949	TRUE	TRUE
ENSG00000148053	SL004160	0.01_F	EUR	0.0120915	0.0250121	TRUE	FALSE
ENSG00000135046	SL004208	0.01_F	EUR	0.0359273	9.9113e-05	TRUE	TRUE
ENSG00000165119	SL002756	0.01_F	EUR	0.0113386	0.0311215	TRUE	TRUE
ENSG00000197694	SL008190	0.01_F	EUR	0.025042	0.00133223	TRUE	TRUE
ENSG00000120217	SL004852	0.01_F	EUR	0.079064	5.25558e-09	TRUE	TRUE
ENSG00000148400	SL005703	0.01_F	EUR	0.0407145	3.58607e-05	TRUE	TRUE
ENSG00000127083	SL008574	0.01_F	EUR	0.0273227	0.000798395	TRUE	TRUE
ENSG00000180447	SL000658	0.01_F	EUR	0.016434	0.0097152	TRUE	TRUE
ENSG00000156515	SL011180	0.01_F	EUR	0.0380363	5.49071e-05	TRUE	FALSE
ENSG00000134460	SL003305	0.01_F	EUR	0.0187468	0.00573384	TRUE	TRUE
ENSG00000119912	SL007122	0.01_F	EUR	0.0118928	0.0261468	TRUE	FALSE
ENSG00000188611	SL010375	0.01_F	EUR	0.0249249	0.00101415	TRUE	FALSE
ENSG00000165731	SL010378	0.01_F	EUR	0.0851104	1.38471e-09	TRUE	TRUE
ENSG00000134470	SL004151	0.01_F	EUR	0.107008	7.98295e-12	TRUE	TRUE
ENSG00000108039	SL011073	0.01_F	EUR	0.0230177	0.00212582	TRUE	TRUE
ENSG00000107562	SL004712	0.01_F	EUR	0.0367084	8.96876e-05	TRUE	TRUE
ENSG00000107984	SL004367	0.01_F	EUR	0.0557022	1.2723e-06	TRUE	FALSE
ENSG00000066468	SL003990	0.01_F	EUR	0.010304	0.0408395	TRUE	FALSE
ENSG00000171862	SL003761	0.01_F	EUR	0.0276431	0.000716957	TRUE	FALSE
ENSG00000171314	SL004820	0.01_F	EUR	0.0180351	0.0064515	TRUE	TRUE
ENSG00000122861	SL000613	0.01_F	EUR	0.0196035	0.00458715	TRUE	FALSE
ENSG00000148730	SL008378	0.01_F	EUR	0.0262012	0.0010324	TRUE	TRUE
ENSG00000107831	SL014308	0.01_F	EUR	0.0150447	0.0122246	TRUE	TRUE
ENSG00000133661	SL004484	0.01_F	EUR	0.0226802	0.00228806	TRUE	TRUE
ENSG00000148848	SL009988	0.01_F	EUR	0.018134	0.00597455	TRUE	TRUE
ENSG00000198739	SL014108	0.01_F	EUR	0.0345696	0.000119926	TRUE	FALSE
ENSG00000182022	SL007502	0.01_F	EUR	0.0373714	8.08453e-05	TRUE	TRUE
ENSG00000107779	SL004080	0.01_F	EUR	0.0407181	2.92136e-05	TRUE	FALSE
ENSG00000120053	SL000280	0.01_F	EUR	0.0283597	0.00059233	TRUE	TRUE
ENSG00000185267	SL012538	0.01_F	EUR	0.0310687	0.00033967	TRUE	TRUE
ENSG00000180817	SL004914	0.01_F	EUR	0.0113158	0.0312995	TRUE	TRUE
ENSG00000108179	SL005793	0.01_F	EUR	0.0148979	0.010716	TRUE	TRUE
ENSG00000026103	SL002731	0.01_F	EUR	0.0313521	0.000311472	TRUE	FALSE
ENSG00000138207	SL000566	0.01_F	EUR	0.0276008	0.00072316	TRUE	TRUE
ENSG00000107742	SL010471	0.01_F	EUR	0.0339952	0.000180642	TRUE	TRUE
ENSG00000099250	SL006397	0.01_F	EUR	0.122843	1.25315e-13	TRUE	TRUE
ENSG00000085063	SL004557	0.01_F	EUR	0.0448264	1.34671e-05	TRUE	TRUE
ENSG00000204381	SL004646	0.01_F	EUR	0.0273496	0.00075037	TRUE	TRUE
ENSG00000014216	SL000337	0.01_F	EUR	0.0449418	1.54003e-05	TRUE	TRUE
ENSG00000137673	SL000525	0.01_F	EUR	0.0311865	0.00032406	TRUE	FALSE
ENSG00000149564	SL005160	0.01_F	EUR	0.0342399	0.000169186	TRUE	FALSE
ENSG00000131808	SL000428	0.01_F	EUR	0.0120708	0.0269106	TRUE	FALSE
ENSG00000149972	SL010455	0.01_F	EUR	0.0736204	1.77896e-08	TRUE	FALSE
ENSG00000175315	SL004438	0.01_F	EUR	0.0533587	1.9525e-06	TRUE	TRUE
ENSG00000121691	SL000342	0.01_F	EUR	0.0835366	1.30221e-09	TRUE	TRUE
ENSG00000050165	SL009412	0.01_F	EUR	0.0626269	1.68953e-07	TRUE	TRUE
ENSG00000183715	SL005491	0.01_F	EUR	0.0178491	0.00684874	TRUE	FALSE
ENSG00000262655	SL005115	0.01_F	EUR	0.0697194	4.97318e-08	TRUE	FALSE
ENSG00000173432	SL000572	0.01_F	EUR	0.481023	2.47651e-66	TRUE	FALSE
ENSG00000160613	SL014069	0.01_F	EUR	0.474199	1.73496e-65	TRUE	TRUE
ENSG00000149131	SL000308	0.01_F	EUR	0.338539	6.24905e-41	TRUE	TRUE
ENSG00000262406	SL000522	0.01_F	EUR	0.103482	1.79944e-11	TRUE	FALSE
ENSG00000149294	SL003764	0.01_F	EUR	0.0389238	5.13672e-05	TRUE	TRUE
ENSG00000064309	SL014092	0.01_F	EUR	0.194048	6.38962e-22	TRUE	FALSE
ENSG00000084207	SL003643	0.01_F	EUR	0.031387	0.000307373	TRUE	TRUE
ENSG00000196611	SL000521	0.01_F	EUR	0.0789684	5.54675e-09	TRUE	TRUE
ENSG00000054967	SL005213	0.01_F	EUR	0.0952929	6.63477e-11	TRUE	TRUE
ENSG00000154134	SL014148	0.01_F	EUR	0.0109659	0.0335228	TRUE	TRUE
ENSG00000086205	SL000158	0.01_F	EUR	0.0149216	0.0120453	TRUE	FALSE
ENSG00000117984	SL000344	0.01_F	EUR	0.0544579	9.74665e-07	TRUE	TRUE
ENSG00000002330	SL003700	0.01_F	EUR	0.0148023	0.0140788	TRUE	TRUE
ENSG00000166670	SL000645	0.01_F	EUR	0.0693142	5.3715e-08	TRUE	FALSE
ENSG00000129170	SL016969	0.01_F	EUR	0.0241026	0.00166289	TRUE	FALSE
ENSG00000118113	SL000526	0.01_F	EUR	0.0140738	0.0161066	TRUE	TRUE
ENSG00000174080	SL008381	0.01_F	EUR	0.0447983	1.42768e-05	TRUE	TRUE
ENSG00000188906	SL017128	0.01_F	EUR	0.0216222	0.00283356	TRUE	TRUE
ENSG00000139200	SL019019	0.01_F	EUR	0.040333	3.03864e-05	TRUE	TRUE
ENSG00000065361	SL002519	0.01_F	EUR	0.0284526	0.000568196	TRUE	TRUE
ENSG00000011465	SL004081	0.01_F	EUR	0.0114558	0.0299672	TRUE	TRUE
ENSG00000167779	SL005172	0.01_F	EUR	0.0122843	0.0220471	TRUE	FALSE
ENSG00000127318	SL004347	0.01_F	EUR	0.0329105	0.000232215	TRUE	FALSE
ENSG00000018236	SL004855	0.01_F	EUR	0.0623083	1.34898e-07	TRUE	FALSE
ENSG00000213809	SL005204	0.01_F	EUR	0.0146266	0.0144154	TRUE	TRUE
ENSG00000010610	SL002524	0.01_F	EUR	0.0209142	0.00314701	TRUE	TRUE
ENSG00000159403	SL000310	0.01_F	EUR	0.0427493	2.21235e-05	TRUE	TRUE
ENSG00000139263	SL010464	0.01_F	EUR	0.0436491	2.1106e-05	TRUE	FALSE
ENSG00000074527	SL007673	0.01_F	EUR	0.0746307	1.61653e-08	TRUE	FALSE
ENSG00000183735	SL007747	0.01_F	EUR	0.0325412	0.000207522	TRUE	TRUE
ENSG00000173391	SL007327	0.01_F	EUR	0.0496984	5.54668e-06	TRUE	TRUE
ENSG00000175899	SL000252	0.01_F	EUR	0.0175281	0.00658005	TRUE	TRUE
ENSG00000185652	SL004359	0.01_F	EUR	0.0529608	2.483e-06	TRUE	FALSE
ENSG00000165682	SL013488	0.01_F	EUR	0.0324264	0.00024548	TRUE	TRUE
ENSG00000136040	SL006406	0.01_F	EUR	0.175908	2.95453e-19	TRUE	FALSE
ENSG00000090382	SL000510	0.01_F	EUR	0.265809	8.19273e-31	TRUE	TRUE
ENSG00000133703	SL002542	0.01_F	EUR	0.0423584	2.20481e-05	TRUE	TRUE
ENSG00000102524	SL004327	0.01_F	EUR	0.0325274	0.000227584	TRUE	TRUE
ENSG00000126218	SL003324	0.01_F	EUR	0.0714853	3.68637e-08	TRUE	TRUE
ENSG00000057593	SL000358	0.01_F	EUR	0.454485	1.07682e-60	TRUE	FALSE
ENSG00000133110	SL005084	0.01_F	EUR	0.0925994	2.21588e-10	TRUE	FALSE
ENSG00000080618	SL004015	0.01_F	EUR	0.439336	7.21855e-58	TRUE	TRUE
ENSG00000126218	SL000360	0.01_F	EUR	0.069693	4.38643e-08	TRUE	TRUE
ENSG00000139684	SL006378	0.01_F	EUR	0.164297	4.24322e-18	TRUE	TRUE
ENSG00000179399	SL012469	0.01_F	EUR	0.334201	2.68802e-40	TRUE	FALSE
ENSG00000127863	SL004863	0.01_F	EUR	0.0186542	0.00504919	TRUE	TRUE
ENSG00000198732	SL011888	0.01_F	EUR	0.0154313	0.0117085	TRUE	TRUE
ENSG00000140093	SL004467	0.01_F	EUR	0.26432	8.70125e-31	TRUE	FALSE
ENSG00000185070	SL008360	0.01_F	EUR	0.0556391	1.41802e-06	TRUE	FALSE
ENSG00000196136	SL000248	0.01_F	EUR	0.0988728	2.53743e-11	TRUE	FALSE
ENSG00000131981	SL003744	0.01_F	EUR	0.0911557	2.67583e-10	TRUE	TRUE
ENSG00000188488	SL000550	0.01_F	EUR	0.0121023	0.0257655	TRUE	FALSE
ENSG00000100665	SL004876	0.01_F	EUR	0.0475183	3.64645e-06	TRUE	FALSE
ENSG00000119699	SL000089	0.01_F	EUR	0.0259	0.00111359	TRUE	TRUE
ENSG00000197249	SL000249	0.01_F	EUR	0.0981663	5.32193e-11	TRUE	TRUE
ENSG00000100600	SL008909	0.01_F	EUR	0.0349706	0.000136581	TRUE	TRUE
ENSG00000100902	SL005630	0.01_F	EUR	0.0185965	0.00569833	TRUE	TRUE
ENSG00000196136	SL018548	0.01_F	EUR	0.0752829	8.60468e-09	TRUE	FALSE
ENSG00000187097	SL014028	0.01_F	EUR	0.283758	3.91339e-33	TRUE	TRUE
ENSG00000214274	SL000003	0.01_F	EUR	0.431282	3.72431e-56	TRUE	TRUE
ENSG00000092445	SL004136	0.01_F	EUR	0.0562215	1.20391e-06	TRUE	FALSE
ENSG00000172349	SL000474	0.01_F	EUR	0.106781	2.63749e-12	TRUE	TRUE
ENSG00000157766	SL004661	0.01_F	EUR	0.0546381	1.52452e-06	TRUE	FALSE
ENSG00000140443	SL003304	0.01_F	EUR	0.0111148	0.0335742	TRUE	FALSE
ENSG00000140545	SL006523	0.01_F	EUR	0.035733	9.39327e-05	TRUE	TRUE
ENSG00000182718	SL004209	0.01_F	EUR	0.108256	3.92172e-12	TRUE	TRUE
ENSG00000103811	SL000346	0.01_F	EUR	0.190285	2.99509e-21	TRUE	TRUE
ENSG00000062038	SL004183	0.01_F	EUR	0.0116767	0.0297323	TRUE	FALSE
ENSG00000159723	SL006924	0.01_F	EUR	0.0319968	0.000285992	TRUE	FALSE
ENSG00000179776	SL002081	0.01_F	EUR	0.0246321	0.00143793	TRUE	TRUE
ENSG00000102882	SL000409	0.01_F	EUR	0.0213269	0.00304559	TRUE	TRUE
ENSG00000257017	SL000437	0.01_F	EUR	0.622559	6.48785e-105	TRUE	TRUE
ENSG00000197253	SL010617	0.01_F	EUR	0.243634	6.1355e-28	TRUE	TRUE
ENSG00000102970	SL003196	0.01_F	EUR	0.027614	0.000731808	TRUE	FALSE
ENSG00000005001	SL012822	0.01_F	EUR	0.0416659	2.68438e-05	TRUE	TRUE
ENSG00000168610	SL007221	0.01_F	EUR	0.0270109	0.000803415	TRUE	TRUE
ENSG00000167941	SL007631	0.01_F	EUR	0.0110646	0.033602	TRUE	FALSE
ENSG00000136488	SL009328	0.01_F	EUR	0.0336624	0.000192485	FALSE	FALSE
ENSG00000109072	SL000616	0.01_F	EUR	0.0115737	0.0289218	TRUE	FALSE
ENSG00000108375	SL018629	0.01_F	EUR	0.0436852	1.85144e-05	TRUE	FALSE
ENSG00000108691	SL000038	0.01_F	EUR	0.0159784	0.0101106	TRUE	FALSE
ENSG00000141736	SL000009	0.01_F	EUR	0.0214904	0.00306912	TRUE	TRUE
ENSG00000154229	SL000551	0.01_F	EUR	0.0211453	0.00299721	TRUE	TRUE
ENSG00000261371	SL001721	0.01_F	EUR	0.0411627	3.13449e-05	TRUE	TRUE
ENSG00000276085	SL004355	0.01_F	EUR	0.0428758	2.20555e-05	TRUE	TRUE
ENSG00000108700	SL000515	0.01_F	EUR	0.0252001	0.00111027	TRUE	FALSE
ENSG00000276409	SL003329	0.01_F	EUR	0.0515811	3.17555e-06	TRUE	TRUE
ENSG00000274736	SL003302	0.01_F	EUR	0.0215516	0.00298923	TRUE	TRUE
ENSG00000167711	SL000250	0.01_F	EUR	0.0126892	0.0230658	TRUE	TRUE
ENSG00000274736	SL003301	0.01_F	EUR	0.0343486	0.000154601	TRUE	TRUE
ENSG00000131095	SL004271	0.01_F	EUR	0.0325178	0.000246871	TRUE	TRUE
ENSG00000277632	SL000519	0.01_F	EUR	0.0346531	0.00011112	TRUE	FALSE
ENSG00000275385	SL003323	0.01_F	EUR	0.0432954	2.20867e-05	TRUE	TRUE
ENSG00000173714	SL010391	0.01_F	EUR	0.0311698	0.00030968	TRUE	FALSE
ENSG00000154975	SL010449	0.01_F	EUR	0.0167852	0.00794962	TRUE	FALSE
ENSG00000176749	SL010496	0.01_F	EUR	0.0275379	0.00073506	TRUE	TRUE
ENSG00000089685	SL000582	0.01_F	EUR	0.0165804	0.00913057	TRUE	TRUE
ENSG00000108861	SL008122	0.01_F	EUR	0.0182408	0.00642159	TRUE	TRUE
ENSG00000275718	SL003190	0.01_F	EUR	0.0274798	0.000691427	TRUE	FALSE
ENSG00000131096	SL011509	0.01_F	EUR	0.0309625	0.000334059	TRUE	FALSE
ENSG00000108424	SL010927	0.01_F	EUR	0.0187009	0.00396891	TRUE	TRUE
ENSG00000181374	SL000517	0.01_F	EUR	0.0120426	0.0263746	TRUE	FALSE
ENSG00000243678	SL004921	0.01_F	EUR	0.0106145	0.037659	TRUE	TRUE
ENSG00000176170	SL006088	0.01_F	EUR	0.0370194	7.59071e-05	TRUE	TRUE
ENSG00000167900	SL000057	0.01_F	EUR	0.0202323	0.00407998	TRUE	TRUE
ENSG00000108849	SL011499	0.01_F	EUR	0.0262697	0.000864528	TRUE	FALSE
ENSG00000108786	SL004253	0.01_F	EUR	0.0220062	0.0026165	TRUE	TRUE
ENSG00000167419	SL007153	0.01_F	EUR	0.0171609	0.00798485	TRUE	TRUE
ENSG00000108342	SL001729	0.01_F	EUR	0.0219398	0.00256035	TRUE	FALSE
ENSG00000108688	SL000516	0.01_F	EUR	0.0180248	0.00663948	TRUE	FALSE
ENSG00000275152	SL003300	0.01_F	EUR	0.0223314	0.00239774	TRUE	FALSE
ENSG00000129214	SL005102	0.01_F	EUR	0.0421283	2.42784e-05	TRUE	FALSE
ENSG00000030582	SL007173	0.01_F	EUR	0.0101393	0.0424584	TRUE	TRUE
ENSG00000167850	SL014270	0.01_F	EUR	0.0557119	1.23284e-06	TRUE	TRUE
ENSG00000074660	SL005221	0.01_F	EUR	0.272761	1.73259e-31	TRUE	TRUE
ENSG00000136448	SL006476	0.01_F	EUR	0.01508	0.0129835	TRUE	FALSE
ENSG00000126368	SL007145	0.01_F	EUR	0.0179535	0.00639672	TRUE	TRUE
ENSG00000172156	SL000406	0.01_F	EUR	0.0302107	0.000384115	TRUE	FALSE
ENSG00000177885	SL003792	0.01_F	EUR	0.0387758	5.65689e-05	TRUE	FALSE
ENSG00000183691	SL004683	0.01_F	EUR	0.0154559	0.0120331	TRUE	TRUE
ENSG00000239672	SL003687	0.01_F	EUR	0.0279543	0.000680502	TRUE	TRUE
ENSG00000239697	SL004365	0.01_F	EUR	0.0260834	0.00105152	TRUE	TRUE
ENSG00000065320	SL012395	0.01_F	EUR	0.185594	1.04289e-20	TRUE	TRUE
ENSG00000005961	SL000542	0.01_F	EUR	0.0305429	0.000350196	TRUE	TRUE
ENSG00000259207	SL000542	0.01_F	EUR	0.0344117	0.000136131	TRUE	TRUE
ENSG00000168961	SL008486	0.01_F	EUR	0.0358	0.000104954	TRUE	TRUE
ENSG00000132386	SL003066	0.01_F	EUR	0.0818568	3.48325e-09	TRUE	TRUE
ENSG00000175387	SL004101	0.01_F	EUR	0.0177348	0.00645791	TRUE	TRUE
ENSG00000134760	SL004856	0.01_F	EUR	0.0301501	0.000344527	TRUE	FALSE
ENSG00000133313	SL002695	0.01_F	EUR	0.0241477	0.0015248	TRUE	TRUE
ENSG00000171791	SL000104	0.01_F	EUR	0.0316001	0.000279864	TRUE	FALSE
ENSG00000170558	SL000638	0.01_F	EUR	0.0323123	0.000247345	TRUE	TRUE
ENSG00000134762	SL008709	0.01_F	EUR	0.0101912	0.0394404	TRUE	TRUE
ENSG00000150637	SL011100	0.01_F	EUR	0.0276275	0.000667239	TRUE	TRUE
ENSG00000141655	SL003690	0.01_F	EUR	0.0244211	0.00153233	TRUE	TRUE
ENSG00000150656	SL006694	0.01_F	EUR	0.0180163	0.0061199	TRUE	FALSE
ENSG00000134443	SL002071	0.01_F	EUR	0.0214782	0.00272296	TRUE	FALSE
ENSG00000204936	SL008931	0.01_F	EUR	0.116702	4.83299e-13	TRUE	TRUE
ENSG00000130203	SL000276	0.01_F	EUR	0.0655623	1.27183e-07	TRUE	TRUE
ENSG00000096996	SL004148	0.01_F	EUR	0.123844	1.23613e-13	TRUE	TRUE
ENSG00000011422	SL002506	0.01_F	EUR	0.0433237	2.1307e-05	TRUE	TRUE
ENSG00000104879	SL000383	0.01_F	EUR	0.011594	0.0292732	TRUE	FALSE
ENSG00000125730	SL000456	0.01_F	EUR	0.0558333	1.01114e-06	TRUE	TRUE
ENSG00000261857	SL001947	0.01_F	EUR	0.239075	6.51508e-27	TRUE	TRUE
ENSG00000125650	SL004685	0.01_F	EUR	0.019975	0.00391199	TRUE	TRUE
ENSG00000105492	SL005217	0.01_F	EUR	0.282004	8.31466e-33	TRUE	TRUE
ENSG00000168995	SL005218	0.01_F	EUR	0.0548816	8.16826e-07	TRUE	TRUE
ENSG00000125730	SL000312	0.01_F	EUR	0.0212531	0.00316527	TRUE	TRUE
ENSG00000167757	SL002763	0.01_F	EUR	0.198148	6.56487e-22	TRUE	TRUE
ENSG00000129455	SL003915	0.01_F	EUR	0.0701869	4.13873e-08	TRUE	FALSE
ENSG00000167642	SL001897	0.01_F	EUR	0.314649	4.47115e-37	TRUE	FALSE
ENSG00000130203	SL004668	0.01_F	EUR	0.0530394	2.05589e-06	TRUE	TRUE
ENSG00000130203	SL004669	0.01_F	EUR	0.0568316	9.66043e-07	TRUE	TRUE
ENSG00000104826	SL000506	0.01_F	EUR	0.1595	2.1328e-17	TRUE	FALSE
ENSG00000105472	SL004362	0.01_F	EUR	0.0304588	0.000387743	TRUE	TRUE
ENSG00000171747	SL005165	0.01_F	EUR	0.0327218	0.000236762	TRUE	TRUE
ENSG00000129450	SL005219	0.01_F	EUR	0.714794	1.23444e-136	TRUE	TRUE
ENSG00000090659	SL005157	0.01_F	EUR	0.125146	7.70098e-14	TRUE	FALSE
ENSG00000105383	SL005215	0.01_F	EUR	0.510156	1.35767e-73	TRUE	TRUE
ENSG00000088053	SL008759	0.01_F	EUR	0.0637837	1.9784e-07	TRUE	TRUE
ENSG00000186474	SL003916	0.01_F	EUR	0.189563	4.21503e-21	TRUE	FALSE
ENSG00000102575	SL004118	0.01_F	EUR	0.0601424	4.66066e-07	TRUE	TRUE
ENSG00000104921	SL002706	0.01_F	EUR	0.10192	2.6908e-11	TRUE	TRUE
ENSG00000169035	SL000064	0.01_F	EUR	0.0369622	7.11209e-05	TRUE	TRUE
ENSG00000171105	SL004125	0.01_F	EUR	0.0150138	0.0135439	TRUE	TRUE
ENSG00000105401	SL011232	0.01_F	EUR	0.0123376	0.0247946	TRUE	FALSE
ENSG00000090339	SL002922	0.01_F	EUR	0.66799	9.5861e-118	TRUE	TRUE
ENSG00000130513	SL003869	0.01_F	EUR	0.168298	1.72672e-18	TRUE	FALSE
ENSG00000105472	SL004363	0.01_F	EUR	0.0191058	0.0041706	TRUE	TRUE
ENSG00000171124	SL005575	0.01_F	EUR	0.325154	9.9912e-39	TRUE	FALSE
ENSG00000130383	SL014008	0.01_F	EUR	0.248078	7.16337e-29	TRUE	FALSE
ENSG00000125730	SL000313	0.01_F	EUR	0.0315652	0.000257918	TRUE	TRUE
ENSG00000104972	SL005190	0.01_F	EUR	0.454074	6.42654e-62	TRUE	TRUE
ENSG00000131042	SL005191	0.01_F	EUR	0.437257	2.93869e-58	TRUE	TRUE
ENSG00000189013	SL012698	0.01_F	EUR	0.301377	1.3681e-35	TRUE	TRUE
ENSG00000189430	SL005207	0.01_F	EUR	0.0183539	0.00613946	TRUE	TRUE
ENSG00000105376	SL005169	0.01_F	EUR	0.249145	2.42349e-29	TRUE	TRUE
ENSG00000254415	SL014292	0.01_F	EUR	0.310681	1.48335e-38	TRUE	TRUE
ENSG00000105397	SL007181	0.01_F	EUR	0.0169497	0.00785823	TRUE	TRUE
ENSG00000130203	SL000277	0.01_F	EUR	0.0708234	3.64613e-08	TRUE	TRUE
ENSG00000125735	SL004648	0.01_F	EUR	0.0184113	0.00613712	TRUE	FALSE
ENSG00000125730	SL003362	0.01_F	EUR	0.0693593	5.08583e-08	TRUE	TRUE
ENSG00000125726	SL007195	0.01_F	EUR	0.0181434	0.00646482	TRUE	TRUE
ENSG00000142515	SL000062	0.01_F	EUR	0.0291151	0.000472825	TRUE	FALSE
ENSG00000125848	SL008372	0.01_F	EUR	0.474099	2.15396e-64	TRUE	FALSE
ENSG00000101280	SL004643	0.01_F	EUR	0.0417627	2.93886e-05	TRUE	FALSE
ENSG00000100985	SL000527	0.01_F	EUR	0.040216	4.52188e-05	TRUE	TRUE
ENSG00000101439	SL001777	0.01_F	EUR	0.0944495	1.77925e-10	TRUE	TRUE
ENSG00000149600	SL004704	0.01_F	EUR	0.0100751	0.0413254	TRUE	TRUE
ENSG00000198900	SL004305	0.01_F	EUR	0.0522262	2.64056e-06	TRUE	TRUE
ENSG00000101144	SL004078	0.01_F	EUR	0.0382061	6.2461e-05	TRUE	FALSE
ENSG00000196396	SL004939	0.01_F	EUR	0.0113186	0.031496	TRUE	TRUE
ENSG00000129988	SL003309	0.01_F	EUR	0.0252723	0.00100021	TRUE	TRUE
ENSG00000087586	SL004771	0.01_F	EUR	0.0154147	0.0122756	TRUE	FALSE
ENSG00000077984	SL007049	0.01_F	EUR	0.265725	1.16787e-30	TRUE	TRUE
ENSG00000101336	SL010499	0.01_F	EUR	0.0352357	0.000127856	TRUE	TRUE
ENSG00000170367	SL008382	0.01_F	EUR	0.173704	4.71766e-19	TRUE	FALSE
ENSG00000101425	SL004511	0.01_F	EUR	0.0299456	0.000427841	TRUE	TRUE
ENSG00000131051	SL011535	0.01_F	EUR	0.0348942	0.000137293	TRUE	TRUE
ENSG00000170369	SL008516	0.01_F	EUR	0.140182	3.58894e-16	TRUE	FALSE
ENSG00000171552	SL003674	0.01_F	EUR	0.0327814	0.000244807	TRUE	FALSE
ENSG00000088827	SL001753	0.01_F	EUR	0.0264004	0.000919742	TRUE	TRUE
ENSG00000124181	SL012108	0.01_F	EUR	0.0131458	0.0191821	TRUE	TRUE
ENSG00000124102	SL004458	0.01_F	EUR	0.0253456	0.00121259	TRUE	TRUE
ENSG00000243509	SL003739	0.01_F	EUR	0.0217072	0.00279433	TRUE	TRUE
ENSG00000214078	SL011808	0.01_F	EUR	0.0174917	0.00723027	TRUE	TRUE
ENSG00000198053	SL008967	0.01_F	EUR	0.71809	8.75431e-141	TRUE	TRUE
ENSG00000170373	SL010456	0.01_F	EUR	0.189733	3.30449e-21	TRUE	FALSE
ENSG00000197122	SL010516	0.01_F	EUR	0.0425382	2.54395e-05	TRUE	TRUE
ENSG00000156239	SL018921	0.01_F	EUR	0.0210545	0.00322647	TRUE	TRUE
ENSG00000160209	SL007953	0.01_F	EUR	0.0157311	0.0112083	TRUE	TRUE
ENSG00000182871	SL000403	0.01_F	EUR	0.0226063	0.00209706	TRUE	TRUE
ENSG00000154721	SL005193	0.01_F	EUR	0.0235029	0.00191781	TRUE	TRUE
ENSG00000154734	SL008421	0.01_F	EUR	0.0168554	0.00869057	TRUE	TRUE
ENSG00000160223	SL004853	0.01_F	EUR	0.0417919	2.19657e-05	TRUE	TRUE
ENSG00000160191	SL016554	0.01_F	EUR	0.0405802	4.26978e-05	TRUE	TRUE
ENSG00000171587	SL018891	0.01_F	EUR	0.029472	0.000417517	TRUE	FALSE
ENSG00000183844	SL007306	0.01_F	EUR	0.0379455	7.06183e-05	TRUE	TRUE
ENSG00000159128	SL007217	0.01_F	EUR	0.0294856	0.000462071	TRUE	TRUE
ENSG00000142166	SL004475	0.01_F	EUR	0.0222142	0.00246474	TRUE	TRUE
ENSG00000160182	SL008591	0.01_F	EUR	0.0307591	0.000344763	TRUE	FALSE
ENSG00000160181	SL002602	0.01_F	EUR	0.0238184	0.00165563	TRUE	FALSE
ENSG00000184787	SL018946	0.01_F	EUR	0.0150948	0.0126916	TRUE	TRUE
ENSG00000160282	SL018900	0.01_F	EUR	0.0185423	0.0056352	TRUE	TRUE
ENSG00000100342	SL005699	0.01_F	EUR	0.0364622	8.09207e-05	TRUE	TRUE
ENSG00000100234	SL003043	0.01_F	EUR	0.155684	3.70981e-17	TRUE	FALSE
ENSG00000196419	SL004301	0.01_F	EUR	0.0104035	0.0396692	TRUE	TRUE
ENSG00000177663	SL004850	0.01_F	EUR	0.0450374	1.47512e-05	TRUE	TRUE
ENSG00000100079	SL005164	0.01_F	EUR	0.0864967	8.41659e-10	TRUE	TRUE
ENSG00000183765	SL003726	0.01_F	EUR	0.0222846	0.00257994	TRUE	FALSE
ENSG00000100299	SL005392	0.01_F	EUR	0.0369508	8.55397e-05	TRUE	TRUE
ENSG00000188130	SL007281	0.01_F	EUR	0.0277815	0.000666398	TRUE	TRUE
ENSG00000040608	SL005208	0.01_F	EUR	0.112145	2.75254e-12	TRUE	FALSE
ENSG00000240972	SL003080	0.01_F	EUR	0.0196285	0.00434875	TRUE	TRUE
ENSG00000159958	SL004671	0.01_F	EUR	0.0109547	0.034571	TRUE	TRUE
ENSG00000015475	SL003704	0.01_F	EUR	0.0216022	0.00278956	TRUE	FALSE
ENSG00000196576	SL009948	0.01_F	EUR	0.0935308	2.26192e-10	TRUE	TRUE
ENSG00000133048	SL003340	0.01_T	EUR	0.512308	1.02842e-73	TRUE	TRUE
ENSG00000187608	SL015510	0.01_T	EUR	0.0876702	9.19694e-10	TRUE	TRUE
ENSG00000157131	SL000324	0.01_T	EUR	0.110807	3.47e-12	TRUE	FALSE
ENSG00000021852	SL000324	0.01_T	EUR	0.100684	2.81123e-11	TRUE	TRUE
ENSG00000049249	SL004126	0.01_T	EUR	0.0224072	0.00237745	TRUE	TRUE
ENSG00000188257	SL002528	0.01_T	EUR	0.178581	6.21055e-20	TRUE	TRUE
ENSG00000173372	SL000309	0.01_T	EUR	0.014706	0.0136802	TRUE	TRUE
ENSG00000066056	SL003199	0.01_T	EUR	0.0446001	1.40388e-05	TRUE	TRUE
ENSG00000158747	SL005156	0.01_T	EUR	0.0104714	0.039011	TRUE	TRUE
ENSG00000028137	SL001800	0.01_T	EUR	0.0790552	5.99733e-09	TRUE	TRUE
ENSG00000163131	SL004673	0.01_T	EUR	0.186388	1.65075e-20	TRUE	TRUE
ENSG00000117091	SL010450	0.01_T	EUR	0.0282222	0.000647849	TRUE	TRUE
ENSG00000184144	SL008623	0.01_T	EUR	0.177414	1.31438e-19	TRUE	FALSE
ENSG00000143226	SL010459	0.01_T	EUR	0.0148619	0.0103012	TRUE	FALSE
ENSG00000072694	SL010460	0.01_T	EUR	0.564753	7.91901e-87	TRUE	TRUE
ENSG00000157193	SL004610	0.01_T	EUR	0.0878234	6.78475e-10	TRUE	TRUE
ENSG00000122224	SL007674	0.01_T	EUR	0.143013	4.29977e-16	TRUE	FALSE
ENSG00000131686	SL010288	0.01_T	EUR	0.164222	4.76144e-18	TRUE	FALSE
ENSG00000143369	SL006550	0.01_T	EUR	0.419984	1.10126e-54	TRUE	TRUE
ENSG00000196188	SL007121	0.01_T	EUR	0.0196783	0.00425983	TRUE	FALSE
ENSG00000162706	SL004804	0.01_T	EUR	0.0269543	0.000837963	TRUE	FALSE
ENSG00000134389	SL006830	0.01_T	EUR	0.114451	1.0365e-12	TRUE	FALSE
ENSG00000000938	SL006912	0.01_T	EUR	0.01789	0.00668307	TRUE	TRUE
ENSG00000081985	SL007620	0.01_T	EUR	0.072823	2.44357e-08	TRUE	TRUE
ENSG00000160712	SL001943	0.01_T	EUR	0.72844	4.14259e-143	TRUE	TRUE
ENSG00000143184	SL003186	0.01_T	EUR	0.0500405	3.02079e-06	TRUE	TRUE
ENSG00000174175	SL000560	0.01_T	EUR	0.0741112	1.94595e-08	TRUE	TRUE
ENSG00000000971	SL000415	0.01_T	EUR	0.13848	2.17141e-15	TRUE	TRUE
ENSG00000117448	SL008039	0.01_T	EUR	0.135393	6.26226e-15	TRUE	TRUE
[truncated: 12,694 more rows]
