# Supplementary material for: Protein prediction for trait mapping in diverse populations
Source: PLoS One. 2022 Feb 24;17(2):e0264341. doi: 10.1371/journal.pone.0264341 (PMC8870552; doi:10.1371/journal.pone.0264341)
Supplement: S4 Table — Test statistics and p values for model comparisons between fine-mapping strategies and baseline elastic net models. Fine-mapped models in AFA consistently outperformed baseline models. Fine-mapped CHN was either significantly better or not different. Fine-mapped ALL, HIS, and EUR were either significantly worse or not different. (XLSX) [file pone.0264341.s015.xlsx]

## Sheet: INTERVAL_statistical_tests_comp
pop	model.set	shapiro.stat	shaprio.p.val	t.stat	t.p.val	n.proteins	t.lower.95.CI	t.upper.95.CI	t.mean.diff	wilcox.stat	wilcox.p.val
AFA	AFA_PCAIR_dapg_0.001_F_rho0.1_zpval0.05_correlation.txt	0.88061	3.0276e-07	-3.57485	0.000553024	96	-0.0471706	-0.0134858	-0.0303282	1314	0.000212524
AFA	AFA_PCAIR_dapg_0.001_T_rho0.1_zpval0.05_correlation.txt	0.911852	3.24512e-05	-2.85818	0.00541455	82	-0.0482088	-0.00863661	-0.0284227	1018	0.00159148
AFA	AFA_PCAIR_dapg_0.01_F_rho0.1_zpval0.05_correlation.txt	0.900164	7.91668e-06	-3.87497	0.000212199	84	-0.053377	-0.0171676	-0.0352723	869	4.44722e-05
AFA	AFA_PCAIR_dapg_0.01_T_rho0.1_zpval0.05_correlation.txt	0.92148	0.00020349	-3.22172	0.00190454	74	-0.0555823	-0.0130967	-0.0343395	735	0.000443949
AFA	AFA_PCAIR_dapg_0_F_rho0.1_zpval0.05_correlation.txt	0.876359	2.87069e-07	-3.46302	0.00081255	93	-0.0469216	-0.0127177	-0.0298197	1247	0.000325597
AFA	AFA_PCAIR_dapg_0_T_rho0.1_zpval0.05_correlation.txt	0.892386	4.66709e-06	-2.83175	0.0058382	82	-0.0480384	-0.00838987	-0.0282141	951	0.00052591
CHN	CHN_PCAIR_dapg_0.001_F_rho0.1_zpval0.05_correlation.txt	0.956947	0.0357762	-2.07228	0.0426944	59	-0.0317798	-0.000550444	-0.0161651	553	0.012344
CHN	CHN_PCAIR_dapg_0.001_T_rho0.1_zpval0.05_correlation.txt	0.747334	1.57974e-07	-0.543181	0.589686	46	-0.0372675	0.0214358	-0.00791581	349	0.0360483
CHN	CHN_PCAIR_dapg_0.01_F_rho0.1_zpval0.05_correlation.txt	0.955253	0.0318845	-2.7159	0.00873395	58	-0.0355701	-0.00537832	-0.0204742	497	0.0055754
CHN	CHN_PCAIR_dapg_0.01_T_rho0.1_zpval0.05_correlation.txt	0.829843	3.68589e-05	-0.909704	0.368713	39	-0.04036	0.0153331	-0.0125134	265	0.0822985
CHN	CHN_PCAIR_dapg_0_F_rho0.1_zpval0.05_correlation.txt	0.926248	0.00153289	-1.97191	0.0533947	59	-0.0315579	0.000236686	-0.0156606	539	0.00911193
CHN	CHN_PCAIR_dapg_0_T_rho0.1_zpval0.05_correlation.txt	0.773416	5.23838e-07	-0.276658	0.78331	46	-0.0336977	0.0255583	-0.0040697	396	0.116303
HIS	HIS_PCAIR_dapg_0.001_F_rho0.1_zpval0.05_correlation.txt	0.612846	5.27894e-18	0.909662	0.36451	146	-0.00752267	0.0203519	0.00641461	3998	0.00757208
HIS	HIS_PCAIR_dapg_0.001_T_rho0.1_zpval0.05_correlation.txt	0.690112	1.88433e-15	2.1995	0.0295701	134	0.00220947	0.041663	0.0219362	4243	0.535518
HIS	HIS_PCAIR_dapg_0.01_F_rho0.1_zpval0.05_correlation.txt	0.63085	4.17474e-17	1.51685	0.131608	138	-0.00357189	0.0270989	0.0117635	3908	0.0594116
HIS	HIS_PCAIR_dapg_0.01_T_rho0.1_zpval0.05_correlation.txt	0.676078	3.08968e-15	2.53674	0.0124299	125	0.00579244	0.0469249	0.0263587	3944	0.988205
HIS	HIS_PCAIR_dapg_0_F_rho0.1_zpval0.05_correlation.txt	0.607184	5.2813e-18	0.789406	0.431181	144	-0.00840184	0.0195743	0.00558625	3827	0.00548515
HIS	HIS_PCAIR_dapg_0_T_rho0.1_zpval0.05_correlation.txt	0.675206	8.04555e-16	2.28958	0.0236206	134	0.00308061	0.0421881	0.0226344	4249	0.544329
EUR	EUR_PCAIR_dapg_0.001_F_rho0.1_zpval0.05_correlation.txt	0.384806	1.08535e-21	0.079764	0.93654	139	-0.00995884	0.0107961	0.000418625	3833	0.0301048
EUR	EUR_PCAIR_dapg_0.001_T_rho0.1_zpval0.05_correlation.txt	0.473799	6.12239e-19	1.90933	0.0586076	121	-0.000641114	0.0353163	0.0173376	3562	0.74058
EUR	EUR_PCAIR_dapg_0.01_F_rho0.1_zpval0.05_correlation.txt	0.412099	4.76002e-21	0.129933	0.896812	136	-0.0102441	0.0116848	0.000720359	3469	0.00983354
EUR	EUR_PCAIR_dapg_0.01_T_rho0.1_zpval0.05_correlation.txt	0.465197	3.88537e-18	1.95249	0.0534678	109	-0.00031128	0.0412666	0.0204777	2904	0.778586
EUR	EUR_PCAIR_dapg_0_F_rho0.1_zpval0.05_correlation.txt	0.384895	9.21068e-22	0.0141351	0.988742	140	-0.0102246	0.0103718	7.36228e-05	3935	0.0376142
EUR	EUR_PCAIR_dapg_0_T_rho0.1_zpval0.05_correlation.txt	0.497568	1.08962e-18	2.12571	0.0355431	123	0.00134641	0.03783	0.0195882	3844	0.938637
ALL	ALL_PCAIR_dapg_0.001_F_rho0.1_zpval0.05_correlation.txt	0.69473	7.33123e-18	2.90905	0.00408497	180	0.00398013	0.0207668	0.0123735	8615	0.502428
ALL	ALL_PCAIR_dapg_0.001_T_rho0.1_zpval0.05_correlation.txt	0.714385	9.67523e-17	4.19875	4.34333e-05	169	0.0130758	0.036284	0.0246799	8859	0.00851475
ALL	ALL_PCAIR_dapg_0.01_F_rho0.1_zpval0.05_correlation.txt	0.697302	1.0933e-17	3.31787	0.00110099	178	0.00581527	0.0228877	0.0143515	8853	0.197599
ALL	ALL_PCAIR_dapg_0.01_T_rho0.1_zpval0.05_correlation.txt	0.712053	1.50623e-16	4.14703	5.40617e-05	164	0.0133025	0.0374853	0.0253939	8177	0.0204751
ALL	ALL_PCAIR_dapg_0_F_rho0.1_zpval0.05_correlation.txt	0.685358	4.02118e-18	2.87621	0.00451376	180	0.00388684	0.0208763	0.0123816	8547	0.566281
ALL	ALL_PCAIR_dapg_0_T_rho0.1_zpval0.05_correlation.txt	0.715611	8.30029e-17	4.43315	1.6609e-05	171	0.0144078	0.037539	0.0259734	9217	0.00404979
