# Supplementary material for: Protein prediction for trait mapping in diverse populations
Source: PLoS One. 2022 Feb 24;17(2):e0264341. doi: 10.1371/journal.pone.0264341 (PMC8870552; doi:10.1371/journal.pone.0264341)
Supplement: S5 Table — Test statistics for ANOVA and permuted F test comparing the predictive performance of different training populations for a particular model building strategy. ANOVA is run using the training population and the aptamer model ID as factors and Spearman Correlation as response. For our permuted F test the aptamer model ID is treated as a blocking factor for permutation. (XLSX) [file pone.0264341.s016.xlsx]

## Sheet: Sheet1
Df	Sum Sq	Mean Sq	F value	Pr(>F)	model	n.proteins	permuted.F.pval	n.perm
4	0.301	0.075	13.397	5.25e-09	baseline	30	0	1000
4	0.175	0.044	3.385	0.01	0.001_F	60	0.004	1000
4	0.107	0.027	1.901	0.112	0.001_T	45	0.102	1000
4	0.096	0.024	2.288	0.061	0.01_F	54	0.051	1000
4	0.044	0.011	0.749	0.561	0.01_T	25	0.567	1000
4	0.19	0.048	3.561	0.008	0_F	59	0.008	1000
4	0.12	0.03	1.929	0.108	0_T	44	0.111	1000
