# Supplementary material for: Protein prediction for trait mapping in diverse populations
Source: PLoS One. 2022 Feb 24;17(2):e0264341. doi: 10.1371/journal.pone.0264341 (PMC8870552; doi:10.1371/journal.pone.0264341)
Supplement: S6 Table — Results of Tukey’s HSD for model building strategies that showed a significant difference in training populations by ANOVA. For baseline elastic net models, EUR, HIS, and ALL were all significantly greater than CHN and AFA with all other pairs not significantly different. For 0.001_F models only HIS was greater than CHN with all other pairs not significantly different. For 0_F models both HIS and ALL were significantly greater than CHN with all other pairs not significantly different. (XLSX) [file pone.0264341.s017.xlsx]

## Sheet: Sheet1
rowname	diff	lwr	upr	p adj	model
ALL-AFA	0.0639368	0.0103431	0.11753	0.010844	baseline
CHN-AFA	-0.0374042	-0.0909978	0.0161894	0.305372	baseline
EUR-AFA	0.0671479	0.0135542	0.120741	0.00641026	baseline
HIS-AFA	0.0760936	0.0224999	0.129687	0.00132142	baseline
CHN-ALL	-0.101341	-0.154935	-0.0477473	7.1574e-06	baseline
EUR-ALL	0.00321112	-0.0503825	0.0568047	0.999	baseline
HIS-ALL	0.0121568	-0.0414368	0.0657504	0.97	baseline
EUR-CHN	0.104552	0.0509584	0.158146	3.44731e-06	baseline
HIS-CHN	0.113498	0.0599041	0.167091	4.21906e-07	baseline
HIS-EUR	0.0089457	-0.0446479	0.0625393	0.990476	baseline
ALL-AFA	-4.45129e-05	-0.0571421	0.0570531	1	0.001_F
CHN-AFA	-0.0544951	-0.111593	0.00260247	0.0693226	0.001_F
EUR-AFA	-0.0305307	-0.0876283	0.0265669	0.583055	0.001_F
HIS-AFA	0.0109028	-0.0461948	0.0680004	0.984758	0.001_F
CHN-ALL	-0.0544506	-0.111548	0.00264698	0.0697006	0.001_F
EUR-ALL	-0.0304862	-0.0875838	0.0266114	0.584447	0.001_F
HIS-ALL	0.0109473	-0.0461503	0.0680449	0.984524	0.001_F
EUR-CHN	0.0239644	-0.0331332	0.081062	0.77753	0.001_F
HIS-CHN	0.0653979	0.00830031	0.122496	0.0157643	0.001_F
HIS-EUR	0.0414335	-0.0156641	0.0985311	0.271697	0.001_F
ALL-AFA	-0.0215914	-0.0905238	0.0473409	0.909852	0.001_T
CHN-AFA	-0.0635878	-0.13252	0.00534459	0.0860198	0.001_T
EUR-AFA	-0.0429035	-0.111836	0.0260288	0.42712	0.001_T
HIS-AFA	-0.019314	-0.0882463	0.0496184	0.938266	0.001_T
CHN-ALL	-0.0419963	-0.110929	0.026936	0.449443	0.001_T
EUR-ALL	-0.0213121	-0.0902444	0.0476203	0.913688	0.001_T
HIS-ALL	0.00227747	-0.0666549	0.0712098	0.999984	0.001_T
EUR-CHN	0.0206842	-0.0482481	0.0896166	0.921951	0.001_T
HIS-CHN	0.0442738	-0.0246586	0.113206	0.394224	0.001_T
HIS-EUR	0.0235896	-0.0453428	0.0925219	0.879566	0.001_T
ALL-AFA	-0.00583249	-0.0600591	0.0483941	0.998317	0.01_F
CHN-AFA	-0.0369361	-0.0911628	0.0172905	0.334515	0.01_F
EUR-AFA	-0.0342294	-0.088456	0.0199972	0.41373	0.01_F
HIS-AFA	0.010119	-0.0441076	0.0643456	0.985962	0.01_F
CHN-ALL	-0.0311036	-0.0853303	0.023123	0.513049	0.01_F
EUR-ALL	-0.0283969	-0.0826235	0.0258297	0.602012	0.01_F
HIS-ALL	0.0159515	-0.0382751	0.0701781	0.927543	0.01_F
EUR-CHN	0.00270676	-0.0515199	0.0569334	0.999919	0.01_F
HIS-CHN	0.0470551	-0.00717148	0.101282	0.122726	0.01_F
HIS-EUR	0.0443484	-0.00987824	0.098575	0.165582	0.01_F
ALL-AFA	-0.0338021	-0.129656	0.0620518	0.863445	0.01_T
CHN-AFA	-0.0454354	-0.141289	0.0504185	0.68082	0.01_T
EUR-AFA	-0.0534362	-0.14929	0.0424176	0.532957	0.01_T
HIS-AFA	-0.0210268	-0.116881	0.0748271	0.973214	0.01_T
CHN-ALL	-0.0116333	-0.107487	0.0842206	0.997162	0.01_T
EUR-ALL	-0.0196342	-0.115488	0.0762197	0.979173	0.01_T
HIS-ALL	0.0127753	-0.0830786	0.108629	0.995919	0.01_T
EUR-CHN	-0.00800084	-0.103855	0.087853	0.999346	0.01_T
HIS-CHN	0.0244086	-0.0714452	0.120263	0.954214	0.01_T
HIS-EUR	0.0324095	-0.0634444	0.128263	0.880516	0.01_T
ALL-AFA	0.00225003	-0.05627	0.0607701	0.999972	0_F
CHN-AFA	-0.0576127	-0.116133	0.000907332	0.0559848	0_F
EUR-AFA	-0.0201366	-0.0786566	0.0383835	0.87851	0_F
HIS-AFA	0.0150639	-0.0434561	0.073584	0.95459	0_F
CHN-ALL	-0.0598628	-0.118383	-0.0013427	0.0421442	0_F
EUR-ALL	-0.0223866	-0.0809067	0.0361334	0.830791	0_F
HIS-ALL	0.0128139	-0.0457062	0.071334	0.974667	0_F
EUR-CHN	0.0374761	-0.0210439	0.0959962	0.399168	0_F
HIS-CHN	0.0726767	0.0141566	0.131197	0.00670383	0_F
HIS-EUR	0.0352005	-0.0233195	0.0937206	0.464752	0_F
ALL-AFA	-0.0184921	-0.0916389	0.0546547	0.956917	0_T
CHN-AFA	-0.0678538	-0.141001	0.005293	0.08307	0_T
EUR-AFA	-0.0368191	-0.109966	0.0363277	0.636362	0_T
HIS-AFA	-0.0147194	-0.0878662	0.0584275	0.981222	0_T
CHN-ALL	-0.0493617	-0.122509	0.0237851	0.342731	0_T
EUR-ALL	-0.018327	-0.0914739	0.0548198	0.958269	0_T
HIS-ALL	0.00377274	-0.0693741	0.0769196	0.999907	0_T
EUR-CHN	0.0310347	-0.0421121	0.104182	0.768617	0_T
HIS-CHN	0.0531345	-0.0200124	0.126281	0.269121	0_T
HIS-EUR	0.0220998	-0.0510471	0.0952466	0.920049	0_T
