# Supplementary material for: Protein prediction for trait mapping in diverse populations
Source: PLoS One. 2022 Feb 24;17(2):e0264341. doi: 10.1371/journal.pone.0264341 (PMC8870552; doi:10.1371/journal.pone.0264341)
Supplement: S7 Table — Across all model building strategies and training populations we identify 27 distinct associations that are both S-PrediXan significant and with significant evidence of colocalization. This spans 11 unique protein models and 8 phenotypes. (XLSX) [file pone.0264341.s018.xlsx]

## Sheet: full_annotated_protein_results
SomaId	gene	TargetFullName	Target	UniProt	EntrezGeneSymbol	Phenotype	pred_perf_r2	pred_perf_pval	model	train_pop	page_zscore	page_effect_size	page_P	page_bonf_thresh	ukbb_zscore	ukbb_effect_size	ukbb_pvalue	ukbb_bonf_thresh	PAGE_PP.H4.abf	ukbb_PP.H4.abf	n_PAVs_found	pav_adj_pred_perf_r2	pav_adj_pred_perf_pval	pav_adj_zscore	actual_adjusted_effect_size	pav_adj_pval
SL000051	ENSG00000132693	C-reactive protein	CRP	P02741	CRP	C-reactive	0.026268	0.0322343	baseline	AFA	15.8975	1.03842	6.59598e-57	1.53506e-06	0.251438	0.00626309	0.801476	1.54112e-06	0.851246		0	0.00318001	0.460252	16.0415	1.16819	6.55048e-58
SL001943	ENSG00000160712	Interleukin-6 receptor subunit alpha	IL-6 sRa	P08887	IL6R	C-reactive	0.29145	3.85148e-15	baseline	AFA	-11.5089	-0.102944	1.1902e-30	1.53506e-06	-37.8597	-0.103267	0	1.54112e-06	0.995754		2	0.00309588	0.46291	0.579498	0.161611	0.562253
SL000276	ENSG00000130203	Apolipoprotein E	Apo E	P02649	APOE	HDL_cholesterol	0.211562	6.79453e-11	baseline	AFA	-8.92899	-2.72865	4.29931e-19	1.53506e-06	-15.5611	-0.099422	1.33773e-54	1.54112e-06	0.998664		3	0.0017943	0.576629	1.27237	9.9242	0.203243
SL000277	ENSG00000130203	Apolipoprotein E (isoform E2)	Apo E2	P02649	APOE	HDL_cholesterol	0.10349	9.0768e-06	baseline	AFA	-7.10071	-2.40564	1.24118e-12	1.53506e-06	-11.1683	-0.11101	5.82629e-29	1.54112e-06	0.985362		3	0.0018073	0.583885	0.0608071	0.363312	0.951513
SL000668	ENSG00000135218	Platelet glycoprotein 4	CD36 ANTIGEN	P16671	CD36	HDL_cholesterol	0.237018	1.53859e-12	baseline	AFA	-6.41808	-1.63711	1.38007e-10	1.53506e-06	1.34414	0.0248733	0.178903	1.54112e-06	0.996802		3	0.000245713	0.833053	-3.58392	-2.79106	0.000338473
SL004668	ENSG00000130203	Apolipoprotein E (isoform E3)	Apo E3	P02649	APOE	HDL_cholesterol	0.218885	1.44366e-11	baseline	AFA	-7.27815	-1.69797	3.3842e-13	1.53506e-06	-15.6267	-0.0793623	4.78828e-55	1.54112e-06	0.998524		3	0.00401843	0.395847	1.29056	1.70176	0.196857
SL004669	ENSG00000130203	Apolipoprotein E (isoform E4)	Apo E4	P02649	APOE	HDL_cholesterol	0.0666794	0.000580217	baseline	AFA	-6.5437	-2.04063	6.00133e-11	1.53506e-06	-13.759	-0.103286	4.49923e-43	1.54112e-06	0.969118		3	0.00615026	0.308756	0.0589753	0.114491	0.952972
SL000276	ENSG00000130203	Apolipoprotein E	Apo E	P02649	APOE	LDL_cholesterol	0.211562	6.79453e-11	baseline	AFA	27.8523	23.5685	1.01079e-170	1.53506e-06	36.478	0.727768	2.4736e-291	1.54112e-06	0.991242		3	0.0017943	0.576629	2.37132	37.9754	0.0177248
SL000277	ENSG00000130203	Apolipoprotein E (isoform E2)	Apo E2	P02649	APOE	LDL_cholesterol	0.10349	9.0768e-06	baseline	AFA	20.633	19.4369	1.38862e-94	1.53506e-06	32.3004	0.851012	6.8938e-229	1.54112e-06	0.971677		3	0.0018073	0.583885	-0.052336	-1.25557	0.958261
SL000437	ENSG00000257017	Haptoglobin	Haptoglobin, Mixed Type	P00738	HP	LDL_cholesterol	0.461955	4.73122e-28	baseline	AFA	-4.82224	-2.43356	1.41958e-06	1.53506e-06	-14.0585	-0.0700698	6.83623e-45	1.54112e-06	0.994663	7.28613e-08	0	0.438879	3.03563e-25	-4.8642	-2.68129	1.1492e-06
SL004668	ENSG00000130203	Apolipoprotein E (isoform E3)	Apo E3	P02649	APOE	LDL_cholesterol	0.218885	1.44366e-11	baseline	AFA	23.2359	15.2746	1.9754e-119	1.53506e-06	32.8323	0.565009	2.03587e-236	1.54112e-06	0.992997		3	0.00401843	0.395847	2.49651	7.07043	0.0125421
SL004669	ENSG00000130203	Apolipoprotein E (isoform E4)	Apo E4	P02649	APOE	LDL_cholesterol	0.0666794	0.000580217	baseline	AFA	21.1826	18.5322	1.38337e-99	1.53506e-06	33.3165	0.782221	2.22849e-243	1.54112e-06	0.940884		3	0.00615026	0.308756	3.08814	4.4799	0.00201414
SL000276	ENSG00000130203	Apolipoprotein E	Apo E	P02649	APOE	Total_cholesterol	0.211562	6.79453e-11	baseline	AFA	20.8389	19.7395	1.92327e-96	1.53506e-06	27.8396	0.556988	1.43943e-170	1.54112e-06	0.991563		3	0.0017943	0.576629	3.24049	72.7596	0.00119323
SL000277	ENSG00000130203	Apolipoprotein E (isoform E2)	Apo E2	P02649	APOE	Total_cholesterol	0.10349	9.0768e-06	baseline	AFA	16.0261	17.1181	8.40187e-58	1.53506e-06	25.0233	0.650743	3.41116e-138	1.54112e-06	0.971857		3	0.0018073	0.583885	0.918517	5.66086	0.358348
SL000437	ENSG00000257017	Haptoglobin	Haptoglobin, Mixed Type	P00738	HP	Total_cholesterol	0.461955	4.73122e-28	baseline	AFA	-4.92433	-2.63659	8.46488e-07	1.53506e-06	-12.8842	-0.0626028	5.52792e-38	1.54112e-06	0.994806	7.24171e-08	0	0.438879	3.03563e-25	-4.96677	-2.9068	6.80778e-07
SL000051	ENSG00000132693	C-reactive protein	CRP	P02741	CRP	WBC	0.026268	0.0322343	baseline	AFA	-11.3488	-0.184103	7.52217e-30	1.53506e-06	-2.42641	-0.0384792	0.015249	1.54112e-06	0.0483941		0	0.00318001	0.460252	-11.6983	-0.213175	1.30101e-31
SL001943	ENSG00000160712	Interleukin-6 receptor subunit alpha	IL-6 sRa	P08887	IL6R	WBC	0.29145	3.85148e-15	baseline	AFA	5.73038	0.0153175	1.00208e-08	1.53506e-06	-0.0272967	0.000100162	0.978223	1.54112e-06	8.5369e-10		2	0.00309588	0.46291	-4.64198	-0.361878	3.45091e-06
SL006550	ENSG00000143369	Extracellular matrix protein 1	ECM1	Q16610	ECM1	WBC	0.0862322	8.40957e-05	baseline	AFA	-5.11656	-0.041589	3.11158e-07	1.53506e-06	-0.909203	0.002288	0.363243	1.54112e-06	0.0462005		2	0.000293827	0.822722
SL000051	ENSG00000132693	C-reactive protein	CRP	P02741	CRP	C-reactive	0.0125273	0.00050524	baseline	ALL	23.545	1.39823	1.41323e-122	1.53506e-06	28.3044	1.02778	3.04732e-176	1.54112e-06	0.989226		0	0.00929743	0.00267089	24.8769	2.03569	1.3225e-136
SL001943	ENSG00000160712	Interleukin-6 receptor subunit alpha	IL-6 sRa	P08887	IL6R	C-reactive	0.641244	6.85226e-257	baseline	ALL	-11.6731	-0.0987556	1.74973e-31	1.53506e-06	-32.0846	-0.0868508	7.24121e-226	1.54112e-06	0.99577		1	0.180689	5.60694e-45	0.286025	0.0138123	0.774859
SL001990	ENSG00000136689	Interleukin-1 receptor antagonist protein	IL-1Ra	P18510	IL1RN	C-reactive	0.0735294	6.66119e-18	baseline	ALL	-6.4276	-0.188346	1.29633e-10	1.53506e-06	-17.029	-0.136285	5.00666e-65	1.54112e-06	0.981316	0.96771	0	0.0835975	2.29261e-20	-6.44329	-0.193702	1.16911e-10
SL000668	ENSG00000135218	Platelet glycoprotein 4	CD36 ANTIGEN	P16671	CD36	HDL_cholesterol	0.0346314	5.64173e-09	baseline	ALL	-6.44466	-1.90351	1.1586e-10	1.53506e-06	2.43686	0.0371034	0.0148153	1.54112e-06	0.209425		0	0.0278537	1.80349e-07	-6.44466	-1.90351	1.1586e-10
SL000437	ENSG00000257017	Haptoglobin	Haptoglobin, Mixed Type	P00738	HP	LDL_cholesterol	0.526648	9.31917e-180	baseline	ALL	-6.09323	-1.86053	1.10656e-09	1.53506e-06	-22.7347	-0.0513305	2.03398e-114	1.54112e-06	0.991927	0.984877	0	0.53476	1.74225e-186	-6.08696	-1.88256	1.15073e-09
SL000437	ENSG00000257017	Haptoglobin	Haptoglobin, Mixed Type	P00738	HP	Total_cholesterol	0.526648	9.31917e-180	baseline	ALL	-6.01598	-2.06776	1.78803e-09	1.53506e-06	-21.8092	-0.0482287	1.89813e-105	1.54112e-06	0.990945	0.984759	0	0.53476	1.74225e-186	-6.02101	-2.09588	1.73332e-09
SL000051	ENSG00000132693	C-reactive protein	CRP	P02741	CRP	WBC	0.0125273	0.00050524	baseline	ALL	-8.95203	-0.155343	3.49012e-19	1.53506e-06	-1.04882	-0.0247066	0.29426	1.54112e-06	0.0159702		0	0.00929743	0.00267089	-8.67091	-0.21188	4.28699e-18
SL006108	ENSG00000073754	CD5 antigen-like	CD5L	O43866	CD5L	WBC	0.0147247	0.000154281	baseline	ALL	10.01	0.351876	1.37721e-23	1.53506e-06	0.911172	0.0253503	0.362205	1.54112e-06	0.0151534		0	0.0104256	0.00134169	9.96443	0.385809	2.1813e-23
SL000276	ENSG00000130203	Apolipoprotein E	Apo E	P02649	APOE	C-reactive	0.0738022	2.12369e-08	baseline	CAU	-7.39941	-0.2228	1.36793e-13	1.53506e-06	-28.2644	-0.310255	9.45727e-176	1.54112e-06	0.992683	0.996392	2	2.48059e-05	0.920144
SL000277	ENSG00000130203	Apolipoprotein E (isoform E2)	Apo E2	P02649	APOE	C-reactive	0.0478939	6.11374e-06	baseline	CAU	-10.7677	-0.355604	4.88922e-27	1.53506e-06	-34.9402	-0.466334	1.8223e-267	1.54112e-06	0.992769	0.997378	2	0.00187906	0.382048
SL001943	ENSG00000160712	Interleukin-6 receptor subunit alpha	IL-6 sRa	P08887	IL6R	C-reactive	0.724443	8.51004e-143	baseline	CAU	-11.6239	-0.104722	3.11742e-31	1.53506e-06	-35.6711	-0.0896466	1.11105e-278	1.54112e-06	0.995831		1	0.0318784	0.000279333	5.55191	0.295907	2.82569e-08
SL004668	ENSG00000130203	Apolipoprotein E (isoform E3)	Apo E3	P02649	APOE	C-reactive	0.0497522	3.82905e-06	baseline	CAU	-7.09692	-0.235053	1.27565e-12	1.53506e-06	-27.0382	-0.361317	5.25219e-161	1.54112e-06	0.98451	0.99272	2	0.00091575	0.540723
SL004669	ENSG00000130203	Apolipoprotein E (isoform E4)	Apo E4	P02649	APOE	C-reactive	0.0366246	9.79281e-05	baseline	CAU	-9.18566	-0.291764	4.08995e-20	1.53506e-06	-29.7453	-0.345822	1.99213e-194	1.54112e-06	0.990875	0.99407	2	0.00014527	0.809451
SL000276	ENSG00000130203	Apolipoprotein E	Apo E	P02649	APOE	LDL_cholesterol	0.0738022	2.12369e-08	baseline	CAU	7.85214	10.6436	4.08996e-15	1.53506e-06	23.5554	0.389727	1.10423e-122	1.54112e-06	0.992681	0.611789	2	2.48059e-05	0.920144
SL000277	ENSG00000130203	Apolipoprotein E (isoform E2)	Apo E2	P02649	APOE	LDL_cholesterol	0.0478939	6.11374e-06	baseline	CAU	6.58171	9.22581	4.65074e-11	1.53506e-06	22.7986	0.446238	4.7332e-115	1.54112e-06	0.992766	0.0292345	2	0.00187906	0.382048
SL004668	ENSG00000130203	Apolipoprotein E (isoform E3)	Apo E3	P02649	APOE	LDL_cholesterol	0.0497522	3.82905e-06	baseline	CAU	6.44464	9.40256	1.15874e-10	1.53506e-06	23.1357	0.420724	2.02433e-118	1.54112e-06	0.984505	0.508377	2	0.00091575	0.540723
SL004669	ENSG00000130203	Apolipoprotein E (isoform E4)	Apo E4	P02649	APOE	LDL_cholesterol	0.0366246	9.79281e-05	baseline	CAU	8.19044	12.3963	2.60273e-16	1.53506e-06	24.6476	0.438418	3.90379e-134	1.54112e-06	0.990872	0.298699	2	0.00014527	0.809451
SL000276	ENSG00000130203	Apolipoprotein E	Apo E	P02649	APOE	Total_cholesterol	0.0738022	2.12369e-08	baseline	CAU	5.6663	8.35074	1.45911e-08	1.53506e-06	42.0582	0.315304	0	1.54112e-06	0.992683	0.996394	2	2.48059e-05	0.920144
SL004669	ENSG00000130203	Apolipoprotein E (isoform E4)	Apo E4	P02649	APOE	Total_cholesterol	0.0366246	9.79281e-05	baseline	CAU	5.60165	9.39224	2.12321e-08	1.53506e-06	44.2942	0.354571	0	1.54112e-06	0.990875	0.994075	2	0.00014527	0.809451
SL014088	ENSG00000160856	Fc receptor-like protein 3	FCRL3	Q96P31	FCRL3	WBC	0.336806	9.59802e-42	baseline	CAU	-7.9686	-0.0317249	1.60481e-15	1.53506e-06	-1.23695	-0.00446875	0.216105	1.54112e-06	3.86047e-33		2	0.000447854	0.670952
SL001943	ENSG00000160712	Interleukin-6 receptor subunit alpha	IL-6 sRa	P08887	IL6R	C-reactive	0.668996	8.58537e-22	baseline	CHN	-9.548	-0.0966407	1.32228e-21	1.53506e-06	-30.5279	-0.0914118	1.11116e-204	1.54112e-06	0.995332	0.995307	1	0.00318018	0.672284
SL007674	ENSG00000122224	T-lymphocyte surface antigen Ly-9	LY9	Q9HBG7	LY9	WBC	0.179653	0.000416766	baseline	CHN	5.78461	0.0404386	7.2679e-09	1.53506e-06	3.2646	0.0219427	0.00109618	1.54112e-06	0.0478712		1	0.121543	0.00484094	5.41825	0.0481738	6.01848e-08
SL014088	ENSG00000160856	Fc receptor-like protein 3	FCRL3	Q96P31	FCRL3	WBC	0.195202	2.75674e-05	baseline	CHN	-9.26387	-0.0754931	1.97155e-20	1.53506e-06	-0.970795	-0.00739989	0.331651	1.54112e-06	0.0140783		5	0.0485404	0.0810061	8.52713	0.140491	1.50018e-17
SL000277	ENSG00000130203	Apolipoprotein E (isoform E2)	Apo E2	P02649	APOE	C-reactive	0.0645886	7.32449e-06	baseline	HIS	-5.14736	-0.16233	2.64179e-07	1.53506e-06	-20.682	-0.177768	5.0298e-95	1.54112e-06	0.107579	0.0624289	2	1.86282e-06	0.981617
SL001943	ENSG00000160712	Interleukin-6 receptor subunit alpha	IL-6 sRa	P08887	IL6R	C-reactive	0.600558	1.88145e-71	baseline	HIS	-12.0704	-0.120543	1.51455e-33	1.53506e-06	-38.1666	-0.106722	0	1.54112e-06	0.995946		2	0.0194286	0.0171362	2.13766	0.0624531	0.0325447
SL004668	ENSG00000130203	Apolipoprotein E (isoform E3)	Apo E3	P02649	APOE	C-reactive	0.0628197	1.13472e-05	baseline	HIS	-4.84095	-0.17126	1.29219e-06	1.53506e-06	-22.0068	-0.217691	2.47901e-107	1.54112e-06	0.0609078	0.0541126	2	0.00199854	0.444912
SL004669	ENSG00000130203	Apolipoprotein E (isoform E4)	Apo E4	P02649	APOE	C-reactive	0.0280984	0.00362495	baseline	HIS	-4.81386	-0.20743	1.48039e-06	1.53506e-06	-21.2868	-0.256619	1.50339e-100	1.54112e-06	0.0729586	0.0596354	2	0.00657505	0.163795
SL000276	ENSG00000130203	Apolipoprotein E	Apo E	P02649	APOE	HDL_cholesterol	0.0494698	0.000108736	baseline	HIS	-8.89667	-2.98661	5.75474e-19	1.53506e-06	-15.2984	-0.103913	7.83841e-53	1.54112e-06	0.996372	0.0693052	2	0.00176169	0.475226
SL000277	ENSG00000130203	Apolipoprotein E (isoform E2)	Apo E2	P02649	APOE	HDL_cholesterol	0.0645886	7.32449e-06	baseline	HIS	-9.43051	-4.04975	4.08102e-21	1.53506e-06	-14.969	-0.117036	1.1714e-50	1.54112e-06	0.991467	0.100925	2	1.86282e-06	0.981617
SL004668	ENSG00000130203	Apolipoprotein E (isoform E3)	Apo E3	P02649	APOE	HDL_cholesterol	0.0628197	1.13472e-05	baseline	HIS	-10.2349	-5.29879	1.38373e-24	1.53506e-06	-15.7982	-0.149495	3.19949e-56	1.54112e-06	0.988813	0.0545382	2	0.00199854	0.444912
SL004669	ENSG00000130203	Apolipoprotein E (isoform E4)	Apo E4	P02649	APOE	HDL_cholesterol	0.0280984	0.00362495	baseline	HIS	-10.3508	-6.60213	4.15161e-25	1.53506e-06	-15.7567	-0.18417	6.18076e-56	1.54112e-06	0.949552	0.0585152	2	0.00657505	0.163795
SL000276	ENSG00000130203	Apolipoprotein E	Apo E	P02649	APOE	LDL_cholesterol	0.0494698	0.000108736	baseline	HIS	26.0046	23.4761	4.38976e-149	1.53506e-06	32.4295	0.698695	1.05226e-230	1.54112e-06	0.996372	0.996633	2	0.00176169	0.475226
SL000277	ENSG00000130203	Apolipoprotein E (isoform E2)	Apo E2	P02649	APOE	LDL_cholesterol	0.0645886	7.32449e-06	baseline	HIS	27.3905	32.1292	3.56018e-165	1.53506e-06	32.3888	0.872586	3.94929e-230	1.54112e-06	0.991467	0.992226	2	1.86282e-06	0.981617
SL000437	ENSG00000257017	Haptoglobin	Haptoglobin, Mixed Type	P00738	HP	LDL_cholesterol	0.4264	1.76875e-40	baseline	HIS	-6.76744	-2.28386	1.3108e-11	1.53506e-06	-24.0787	-0.0652599	4.18166e-128	1.54112e-06	0.000597038	0.000349104	0	0.462402	8.62342e-45	-6.64392	-2.10431	3.05443e-11
SL004668	ENSG00000130203	Apolipoprotein E (isoform E3)	Apo E3	P02649	APOE	LDL_cholesterol	0.0628197	1.13472e-05	baseline	HIS	29.5032	40.9414	2.62167e-191	1.53506e-06	33.3169	1.03711	2.20032e-243	1.54112e-06	0.988813	0.989817	2	0.00199854	0.444912
SL004669	ENSG00000130203	Apolipoprotein E (isoform E4)	Apo E4	P02649	APOE	LDL_cholesterol	0.0280984	0.00362495	baseline	HIS	29.5231	50.2008	1.4537e-191	1.53506e-06	32.8729	1.28773	5.36662e-237	1.54112e-06	0.949552	0.954311	2	0.00657505	0.163795
SL000622	ENSG00000198734	Coagulation Factor V	Coagulation Factor V	P12259	F5	QT_interval	0.102384	1.40669e-08	baseline	HIS	5.69756	3.72799	1.21531e-08	1.53506e-06	1.12275	1.90449	0.261542	1.54112e-06	0.0512594		13	0.000471875	0.703893	0.495685	5.47705	0.620117
SL000276	ENSG00000130203	Apolipoprotein E	Apo E	P02649	APOE	Total_cholesterol	0.0494698	0.000108736	baseline	HIS	18.6842	18.6784	6.6551e-78	1.53506e-06	29.3229	0.5303	5.29078e-189	1.54112e-06	0.996372	0.996633	2	0.00176169	0.475226
SL000277	ENSG00000130203	Apolipoprotein E (isoform E2)	Apo E2	P02649	APOE	Total_cholesterol	0.0645886	7.32449e-06	baseline	HIS	19.8948	25.893	4.5111e-88	1.53506e-06	29.5192	0.665987	1.63347e-191	1.54112e-06	0.991467	0.992226	2	1.86282e-06	0.981617
SL000437	ENSG00000257017	Haptoglobin	Haptoglobin, Mixed Type	P00738	HP	Total_cholesterol	0.4264	1.76875e-40	baseline	HIS	-6.69219	-2.48928	2.19853e-11	1.53506e-06	-23.3284	-0.0623669	2.28618e-120	1.54112e-06	0.000614072	0.00035313	0	0.462402	8.62342e-45	-6.54411	-2.28901	5.98511e-11
SL004668	ENSG00000130203	Apolipoprotein E (isoform E3)	Apo E3	P02649	APOE	Total_cholesterol	0.0628197	1.13472e-05	baseline	HIS	21.4855	33.2535	2.12957e-102	1.53506e-06	30.2618	0.786716	3.65165e-201	1.54112e-06	0.988813	0.989817	2	0.00199854	0.444912
SL004669	ENSG00000130203	Apolipoprotein E (isoform E4)	Apo E4	P02649	APOE	Total_cholesterol	0.0280984	0.00362495	baseline	HIS	21.577	40.8926	2.95417e-103	1.53506e-06	30.0216	0.97726	5.12767e-198	1.54112e-06	0.949552	0.954311	2	0.00657505	0.163795
SL000051	ENSG00000132693	C-reactive protein	CRP	P02741	CRP	C-reactive	0.0805567	0.000152475	0.001_F	AFA	20.1341	0.587694	3.71009e-90	7.18123e-07	-3.42633	-5.87008	0.0006118	8.17648e-07	0.851246		0	0.00318001	0.460252	16.0415	1.16819	6.55048e-58
SL000277	ENSG00000130203	Apolipoprotein E (isoform E2)	Apo E2	P02649	APOE	C-reactive	0.172252	5.9485e-09	0.001_F	AFA	-6.00289	-0.102082	1.93837e-09	7.18123e-07	-22.4099	-0.102349	3.15464e-111	8.17648e-07	0.0464018		3	0.0018073	0.583885	-1.08625	-0.156284	0.277368
SL000573	ENSG00000132703	Serum amyloid P-component	SAP	P02743	APCS	C-reactive	0.0629564	0.000809531	0.001_F	AFA	-10.556	-0.430781	4.76379e-26	7.18123e-07	-15.9747	-0.22357	1.91729e-57	8.17648e-07	0.0498278		0	8.31092e-05	0.905046
SL001943	ENSG00000160712	Interleukin-6 receptor subunit alpha	IL-6 sRa	P08887	IL6R	C-reactive	0.430275	1.46757e-24	0.001_F	AFA	-11.1737	-0.0705845	5.48195e-29	7.18123e-07	-24.4656	-0.0742657	3.43012e-132	8.17648e-07	0.995754		2	0.00309588	0.46291	0.579498	0.161611	0.562253
SL001990	ENSG00000136689	Interleukin-1 receptor antagonist protein	IL-1Ra	P18510	IL1RN	C-reactive	0.0954928	1.16702e-05	0.001_F	AFA	-5.52075	-0.109449	3.37548e-08	7.18123e-07	-14.4975	-0.0695329	1.25578e-47	8.17648e-07	0.839017	0.780243	0	0.0408444	0.00736742	-5.0572	-0.253205	4.25456e-07
SL002086	ENSG00000142748	Ficolin-3	Ficolin-3	O75636	FCN3	Diastolic_blood	0.0642599	0.000617294	0.001_F	AFA	4.9996	1.38769	5.74482e-07	7.18123e-07					0.0158798		0	0.0539975	0.00175967	1.04988	0.457628	0.293773
SL002086	ENSG00000142748	Ficolin-3	Ficolin-3	O75636	FCN3	Fasting_glucose	0.0642599	0.000617294	0.001_F	AFA	-5.74441	-0.144371	9.22432e-09	7.18123e-07					0.0199634		0	0.0539975	0.00175967	0.345291	0.0064975	0.729876
SL000276	ENSG00000130203	Apolipoprotein E	Apo E	P02649	APOE	HDL_cholesterol	0.237393	1.75703e-12	0.001_F	AFA	-9.69664	-1.67845	3.11589e-22	7.18123e-07	-16.2105	-0.0538933	4.25289e-59	8.17648e-07	0.998664		3	0.0017943	0.576629	1.27237	9.9242	0.203243
SL000277	ENSG00000130203	Apolipoprotein E (isoform E2)	Apo E2	P02649	APOE	HDL_cholesterol	0.172252	5.9485e-09	0.001_F	AFA	-10.1168	-2.1451	4.65273e-24	7.18123e-07	-16.2105	-0.070407	4.25289e-59	8.17648e-07	0.985362		3	0.0018073	0.583885	0.0608071	0.363312	0.951513
SL000668	ENSG00000135218	Platelet glycoprotein 4	CD36 ANTIGEN	P16671	CD36	HDL_cholesterol	0.313043	3.7244e-17	0.001_F	AFA	-10.1241	-2.89019	4.31817e-24	7.18123e-07					0.996802		3	0.000245713	0.833053	-3.58392	-2.79106	0.000338473
SL004668	ENSG00000130203	Apolipoprotein E (isoform E3)	Apo E3	P02649	APOE	HDL_cholesterol	0.269646	4.30317e-14	0.001_F	AFA	-9.88172	-1.85558	4.99655e-23	7.18123e-07	-16.2105	-0.0577499	4.25289e-59	8.17648e-07	0.998524		3	0.00401843	0.395847	1.29056	1.70176	0.196857
SL004669	ENSG00000130203	Apolipoprotein E (isoform E4)	Apo E4	P02649	APOE	HDL_cholesterol	0.192361	6.2627e-10	0.001_F	AFA	-8.79562	-1.8032	1.4226e-18	7.18123e-07	-16.2105	-0.0687631	4.25289e-59	8.17648e-07	0.969118		3	0.00615026	0.308756	0.0589753	0.114491	0.952972
SL003186	ENSG00000143184	Lymphotactin	Lymphotactin	P47992	XCL1	Height	0.0481483	0.00345503	0.001_F	AFA	4.96858	0.103673	6.74459e-07	7.18123e-07	0.534933	0.00320344	0.592696	8.17648e-07	0.303504		1	0.00375226	0.424271
SL000276	ENSG00000130203	Apolipoprotein E	Apo E	P02649	APOE	LDL_cholesterol	0.237393	1.75703e-12	0.001_F	AFA	31.3655	15.2064	5.97513e-216	7.18123e-07	32.4007	0.375532	2.68744e-230	8.17648e-07	0.991242		3	0.0017943	0.576629	2.37132	37.9754	0.0177248
SL000277	ENSG00000130203	Apolipoprotein E (isoform E2)	Apo E2	P02649	APOE	LDL_cholesterol	0.172252	5.9485e-09	0.001_F	AFA	29.3361	17.1125	3.59398e-189	7.18123e-07	32.4007	0.490601	2.68744e-230	8.17648e-07	0.971677		3	0.0018073	0.583885	-0.052336	-1.25557	0.958261
SL000437	ENSG00000257017	Haptoglobin	Haptoglobin, Mixed Type	P00738	HP	LDL_cholesterol	0.343474	1.17862e-18	0.001_F	AFA	-5.89707	-3.95538	3.70016e-09	7.18123e-07					0.994663	7.28613e-08	0	0.438879	3.03563e-25	-4.8642	-2.68129	1.1492e-06
SL004668	ENSG00000130203	Apolipoprotein E (isoform E3)	Apo E3	P02649	APOE	LDL_cholesterol	0.269646	4.30317e-14	0.001_F	AFA	31.5035	16.5268	7.78089e-218	7.18123e-07	32.4007	0.402405	2.68744e-230	8.17648e-07	0.992997		3	0.00401843	0.395847	2.49651	7.07043	0.0125421
SL004669	ENSG00000130203	Apolipoprotein E (isoform E4)	Apo E4	P02649	APOE	LDL_cholesterol	0.192361	6.2627e-10	0.001_F	AFA	30.0485	17.4066	2.28255e-198	7.18123e-07	32.4007	0.479146	2.68744e-230	8.17648e-07	0.940884		3	0.00615026	0.308756	3.08814	4.4799	0.00201414
SL002086	ENSG00000142748	Ficolin-3	Ficolin-3	O75636	FCN3	Mean_corpuscular_hemoglobin	0.0642599	0.000617294	0.001_F	AFA	-5.7499	-0.241076	8.92979e-09	7.18123e-07					0.0156043		0	0.0539975	0.00175967	-0.26846	-0.00881137	0.788345
SL000668	ENSG00000135218	Platelet glycoprotein 4	CD36 ANTIGEN	P16671	CD36	Platelet	0.313043	3.7244e-17	0.001_F	AFA	5.82409	7.23044	5.74232e-09	7.18123e-07					0.991706		3	0.000245713	0.833053	1.01334	4.17313	0.310899
SL005224	ENSG00000117400	Thrombopoietin Receptor	Thrombopoietin Receptor	P40238	MPL	Platelet	0.0612612	0.000974483	0.001_F	AFA	-7.21267	-16.6871	5.48672e-13	7.18123e-07					0.202334		2	0	1
SL000276	ENSG00000130203	Apolipoprotein E	Apo E	P02649	APOE	Total_cholesterol	0.237393	1.75703e-12	0.001_F	AFA	22.5654	12.1001	9.47558e-113	7.18123e-07	27.45	0.285878	6.95583e-166	8.17648e-07	0.991563		3	0.0017943	0.576629	3.24049	72.7596	0.00119323
SL000277	ENSG00000130203	Apolipoprotein E (isoform E2)	Apo E2	P02649	APOE	Total_cholesterol	0.172252	5.9485e-09	0.001_F	AFA	21.885	14.2098	3.61225e-106	7.18123e-07	27.45	0.373475	6.95583e-166	8.17648e-07	0.971857		3	0.0018073	0.583885	0.918517	5.66086	0.358348
SL000437	ENSG00000257017	Haptoglobin	Haptoglobin, Mixed Type	P00738	HP	Total_cholesterol	0.343474	1.17862e-18	0.001_F	AFA	-5.92193	-4.29718	3.18195e-09	7.18123e-07					0.994806	7.24171e-08	0	0.438879	3.03563e-25	-4.96677	-2.9068	6.80778e-07
SL000276	ENSG00000130203	Apolipoprotein E	Apo E	P02649	APOE	Triglyceride	0.237393	1.75703e-12	0.001_F	AFA	-6.15801	-0.0390912	7.36657e-10	7.18123e-07	-25.6093	-0.0868954	1.20042e-144	8.17648e-07	0.054958		3	0.0017943	0.576629	0.255774	0.111387	0.798126
SL004668	ENSG00000130203	Apolipoprotein E (isoform E3)	Apo E3	P02649	APOE	Triglyceride	0.269646	4.30317e-14	0.001_F	AFA	-5.44117	-0.0372047	5.2931e-08	7.18123e-07	-25.6093	-0.0931137	1.20042e-144	8.17648e-07	0.0477224		3	0.00401843	0.395847	0.227801	0.0168775	0.819801
SL004669	ENSG00000130203	Apolipoprotein E (isoform E4)	Apo E4	P02649	APOE	Triglyceride	0.192361	6.2627e-10	0.001_F	AFA	-7.30573	-0.0557714	2.75765e-13	7.18123e-07	-25.6093	-0.110871	1.20042e-144	8.17648e-07	0.0611442		3	0.00615026	0.308756	-0.488776	-0.00617434	0.625
SL006803	ENSG00000132855	Angiopoietin-related protein 3	ANGL3	Q9Y5C1	ANGPTL3	Triglyceride	0.0478809	0.00309511	0.001_F	AFA	-5.02751	-0.0653564	4.96901e-07	7.18123e-07	-17.5215	-0.126205	9.81786e-69	8.17648e-07	0.0577434	0.107113	2	7.30274e-05	0.914285	-3.36521	-0.177116	0.000764861
SL002086	ENSG00000142748	Ficolin-3	Ficolin-3	O75636	FCN3	Waist-hip51	0.0642599	0.000617294	0.001_F	AFA	-5.88919	-0.251808	3.88103e-09	7.18123e-07					0.0184019		0	0.0539975	0.00175967	0.268165	0.0180246	0.788572
SL000051	ENSG00000132693	C-reactive protein	CRP	P02741	CRP	WBC	0.0805567	0.000152475	0.001_F	AFA	-11.5454	-0.102254	7.78503e-31	7.18123e-07	-0.473668	-0.808162	0.635737	8.17648e-07	0.0483941		0	0.00318001	0.460252	-11.6983	-0.213175	1.30101e-31
SL000573	ENSG00000132703	Serum amyloid P-component	SAP	P02743	APCS	WBC	0.0629564	0.000809531	0.001_F	AFA	5.62622	0.0710858	1.84205e-08	7.18123e-07	1.33624	0.0186639	0.18147	8.17648e-07	0.0448017		0	8.31092e-05	0.905046
SL001729	ENSG00000108342	Granulocyte colony-stimulating factor	G-CSF	P09919	CSF3	WBC	0.0473434	0.00373904	0.001_F	AFA	-9.45117	-0.0919888	3.35062e-21	7.18123e-07	-38.3228	-0.348277	0	8.17648e-07	0.546178		2	0.0113172	0.157878
SL006550	ENSG00000143369	Extracellular matrix protein 1	ECM1	Q16610	ECM1	WBC	0.130615	4.38943e-07	0.001_F	AFA	-5.30249	-0.021669	1.14232e-07	7.18123e-07	-1.66204	-0.00201082	0.0965048	8.17648e-07	0.0462005		2	0.000293827	0.822722
SL007674	ENSG00000122224	T-lymphocyte surface antigen Ly-9	LY9	Q9HBG7	LY9	WBC	0.0510643	0.00214767	0.001_F	AFA	-6.73342	-0.060443	1.65726e-11	7.18123e-07					0.0548034		2	0.00561135	0.317552	0.0541452	-0.00889311	0.95682
SL008588	ENSG00000066294	SLAM family member 5	SLAF5	Q9UIB8	CD84	WBC	0.0706269	0.000216307	0.001_F	AFA	7.12622	0.0444533	1.03162e-12	7.18123e-07	-0.671084	-0.00482448	0.502167	8.17648e-07	0.0992022		0	7.80742e-06	0.97178	0.00902193	0.0500171	0.992802
SL014228	ENSG00000162739	SLAM family member 6	SLAF6	Q96DU3	SLAMF6	WBC	0.0283497	0.0141257	0.001_F	AFA	8.14568	0.118404	3.7717e-16	7.18123e-07					0.0526246		0	0.0184496	0.0662376
SL016928	ENSG00000026751	SLAM family member 7	SLAF7	Q9NQ25	SLAMF7	WBC	0.158587	1.26133e-08	0.001_F	AFA	-5.65182	-0.0302637	1.58758e-08	7.18123e-07	4.94918	0.0200397	7.45254e-07	8.17648e-07	0.0517588		1	0.00096952	0.686231
SL000051	ENSG00000132693	C-reactive protein	CRP	P02741	CRP	C-reactive	0.0308927	3.66678e-08	0.001_F	ALL	28.3276	0.63225	1.57825e-176	7.18123e-07	11.7707	0.216941	5.52924e-32	8.17648e-07	0.989226		0	0.00929743	0.00267089	24.8769	2.03569	1.3225e-136
SL000573	ENSG00000132703	Serum amyloid P-component	SAP	P02743	APCS	C-reactive	0.0202726	8.43895e-06	0.001_F	ALL	-7.45735	-0.232138	8.82812e-14	7.18123e-07	-14.0697	-0.145414	5.83192e-45	8.17648e-07	0.0196944		0	0.0113541	0.000923536	-7.38205	-0.334365	1.55876e-13
SL001943	ENSG00000160712	Interleukin-6 receptor subunit alpha	IL-6 sRa	P08887	IL6R	C-reactive	0.652506	1.52564e-263	0.001_F	ALL	-10.9022	-0.0804559	1.12516e-27	7.18123e-07	-36.8955	-0.0755653	5.45569e-298	8.17648e-07	0.99577		1	0.180689	5.60694e-45	0.286025	0.0138123	0.774859
SL001990	ENSG00000136689	Interleukin-1 receptor antagonist protein	IL-1Ra	P18510	IL1RN	C-reactive	0.0940898	8.73413e-23	0.001_F	ALL	-6.70783	-0.139935	1.97535e-11	7.18123e-07	-17.5427	-0.100135	6.75818e-69	8.17648e-07	0.981316	0.96771	0	0.0835975	2.29261e-20	-6.44329	-0.193702	1.16911e-10
SL000668	ENSG00000135218	Platelet glycoprotein 4	CD36 ANTIGEN	P16671	CD36	HDL_cholesterol	0.0613155	1.97376e-15	0.001_F	ALL	-5.31829	-1.58637	1.04745e-07	7.18123e-07	2.32917	0.058975	0.0198499	8.17648e-07	0.209425		0	0.0278537	1.80349e-07	-6.44466	-1.90351	1.1586e-10
SL000437	ENSG00000257017	Haptoglobin	Haptoglobin, Mixed Type	P00738	HP	LDL_cholesterol	0.385536	2.97399e-112	0.001_F	ALL	-5.01164	-1.82049	5.39693e-07	7.18123e-07	-18.8514	-0.0536339	2.86416e-79	8.17648e-07	0.991927	0.984877	0	0.53476	1.74225e-186	-6.08696	-1.88256	1.15073e-09
SL006108	ENSG00000073754	CD5 antigen-like	CD5L	O43866	CD5L	WBC	0.0207853	6.80292e-06	0.001_F	ALL	10.5573	0.138262	4.69783e-26	7.18123e-07	0.911698	0.00938884	0.361928	8.17648e-07	0.0151534		0	0.0104256	0.00134169	9.96443	0.385809	2.1813e-23
SL008588	ENSG00000066294	SLAM family member 5	SLAF5	Q9UIB8	CD84	WBC	0.0113143	0.000911571	0.001_F	ALL	-5.2777	-0.078581	1.30813e-07	7.18123e-07	-0.346912	-0.0104517	0.728658	8.17648e-07	0.040589		0	0.000376629	0.547131	-6.2969	-0.390447	3.03653e-10
SL010450	ENSG00000117091	CD48 antigen	CD48	P09326	CD48	WBC	0.0389446	5.26402e-10	0.001_F	ALL	-5.86748	-0.0493467	4.42469e-09	7.18123e-07	-3.60026	-0.0358507	0.000317898	8.17648e-07	0.0310613		0	0.0408428	2.06585e-10	-0.84161	-0.0133571	0.400006
SL000276	ENSG00000130203	Apolipoprotein E	Apo E	P02649	APOE	C-reactive	0.0769188	7.74667e-09	0.001_F	CAU	-10.2929	-0.269883	7.58333e-25	7.18123e-07	-18.3286	-0.343084	4.88907e-75	8.17648e-07	0.992683	0.996392	2	2.48059e-05	0.920144
SL000277	ENSG00000130203	Apolipoprotein E (isoform E2)	Apo E2	P02649	APOE	C-reactive	0.0802825	3.37427e-09	0.001_F	CAU	-11.1386	-0.251086	8.13859e-29	7.18123e-07	-27.1118	-0.352885	7.14515e-162	8.17648e-07	0.992769	0.997378	2	0.00187906	0.382048
SL001943	ENSG00000160712	Interleukin-6 receptor subunit alpha	IL-6 sRa	P08887	IL6R	C-reactive	0.725084	4.44041e-141	0.001_F	CAU	-11.5655	-0.0891302	6.16073e-31	7.18123e-07	-24.9158	-0.0749332	5.02155e-137	8.17648e-07	0.995831		1	0.0318784	0.000279333	5.55191	0.295907	2.82569e-08
SL001990	ENSG00000136689	Interleukin-1 receptor antagonist protein	IL-1Ra	P18510	IL1RN	C-reactive	0.0776716	9.71967e-09	0.001_F	CAU	-9.74347	-0.151315	1.96726e-22	7.18123e-07	-10.0687	-0.029984	7.59913e-24	8.17648e-07	0.9387	0.910022	0	0.0641447	1.94356e-07	-4.16683	-0.085167	3.08865e-05
SL004668	ENSG00000130203	Apolipoprotein E (isoform E3)	Apo E3	P02649	APOE	C-reactive	0.0539027	1.65499e-06	0.001_F	CAU	-9.95018	-0.276122	2.51717e-23	7.18123e-07	-17.8931	-0.380449	1.33513e-71	8.17648e-07	0.98451	0.99272	2	0.00091575	0.540723
SL004669	ENSG00000130203	Apolipoprotein E (isoform E4)	Apo E4	P02649	APOE	C-reactive	0.0617848	1.08167e-07	0.001_F	CAU	-10.8787	-0.314311	1.45578e-27	7.18123e-07	-19.7543	-0.37748	7.37193e-87	8.17648e-07	0.990875	0.99407	2	0.00014527	0.809451
SL018629	ENSG00000108375	E3 ubiquitin-protein ligase RNF43	RNF43	Q68DV7	RNF43	C-reactive	0.0367129	9.13035e-05	0.001_F	CAU	-8.41114	-0.123284	4.06041e-17	7.18123e-07	1.16692	0.000257961	0.243241	8.17648e-07	0.00233344
SL004812	ENSG00000111669	Triosephosphate isomerase	Triosephosphate isomerase	P60174	TPI1	Chronic_kidney	0.0107896	0.0340457	0.001_F	CAU	7.29871	0.416254	2.90543e-13	7.18123e-07	0.227545	0.103966	0.82	8.17648e-07	0.00448314		0	0	1
SL004812	ENSG00000111669	Triosephosphate isomerase	Triosephosphate isomerase	P60174	TPI1	Diastolic_blood	0.0107896	0.0340457	0.001_F	CAU	6.27319	1.50297	3.5373e-10	7.18123e-07					0.00477682		0	0	1
SL018629	ENSG00000108375	E3 ubiquitin-protein ligase RNF43	RNF43	Q68DV7	RNF43	Diastolic_blood	0.0367129	9.13035e-05	0.001_F	CAU	-7.00858	-0.999159	2.40748e-12	7.18123e-07	-0.45019	1.81912e-05	0.652574	8.17648e-07	0.0074672
SL004812	ENSG00000111669	Triosephosphate isomerase	Triosephosphate isomerase	P60174	TPI1	End_renal	0.0107896	0.0340457	0.001_F	CAU	5.06726	0.416286	4.03592e-07	7.18123e-07	-0.286923	-0.0453566	0.774171	8.17648e-07	0.00547996		0	0	1
SL011768	ENSG00000015676	NudC domain-containing protein 3	NUDC3	Q8IVD9	NUDCD3	End_renal	0.0112704	0.0318703	0.001_F	CAU	7.38705	0.698309	1.50122e-13	7.18123e-07	-0.701107	-0.0467097	0.483236	8.17648e-07	0.00706497		2	0.049703	4.37738e-06	-1.77614	-0.383971	0.075709
SL018629	ENSG00000108375	E3 ubiquitin-protein ligase RNF43	RNF43	Q68DV7	RNF43	End_renal	0.0367129	9.13035e-05	0.001_F	CAU	-5.35328	-0.527316	8.63753e-08	7.18123e-07	-0.221687	-0.0624089	0.824557	8.17648e-07	0.00195358
SL011768	ENSG00000015676	NudC domain-containing protein 3	NUDC3	Q8IVD9	NUDCD3	Fasting_glucose	0.0112704	0.0318703	0.001_F	CAU	5.31884	0.155859	1.0443e-07	7.18123e-07	0.475143	0.000761536	0.634685	8.17648e-07	0.0535234		2	0.049703	4.37738e-06	1.54368	0.0473221	0.122667
SL018629	ENSG00000108375	E3 ubiquitin-protein ligase RNF43	RNF43	Q68DV7	RNF43	Fasting_glucose	0.0367129	9.13035e-05	0.001_F	CAU	-5.86874	-0.0864414	4.3912e-09	7.18123e-07	0.903659	0.0039265	0.366176	8.17648e-07	0.00270234
SL011768	ENSG00000015676	NudC domain-containing protein 3	NUDC3	Q8IVD9	NUDCD3	Glomerular	0.0112704	0.0318703	0.001_F	CAU	12.2566	4.61401	1.54844e-34	7.18123e-07	0.51271	0.00175667	0.608154	8.17648e-07	0.00571876		2	0.049703	4.37738e-06	-0.597784	-0.368148	0.549984
SL004812	ENSG00000111669	Triosephosphate isomerase	Triosephosphate isomerase	P60174	TPI1	HDL_cholesterol	0.0107896	0.0340457	0.001_F	CAU	-5.43294	-1.54524	5.54344e-08	7.18123e-07					0.00776054		0	0	1
SL011768	ENSG00000015676	NudC domain-containing protein 3	NUDC3	Q8IVD9	NUDCD3	HDL_cholesterol	0.0112704	0.0318703	0.001_F	CAU	6.14384	2.00122	8.05502e-10	7.18123e-07	0.355699	0.00477253	0.722066	8.17648e-07	0.00526083		2	0.049703	4.37738e-06	0.424848	0.284376	0.670948
SL018629	ENSG00000108375	E3 ubiquitin-protein ligase RNF43	RNF43	Q68DV7	RNF43	HDL_cholesterol	0.0367129	9.13035e-05	0.001_F	CAU	5.09488	0.82229	3.48966e-07	7.18123e-07	-1.79694	-0.00844255	0.0723452	8.17648e-07	0.00317328
SL004812	ENSG00000111669	Triosephosphate isomerase	Triosephosphate isomerase	P60174	TPI1	Height	0.0107896	0.0340457	0.001_F	CAU	-10.2578	-0.125369	1.0918e-24	7.18123e-07					0.0273288		0	0	1
SL018629	ENSG00000108375	E3 ubiquitin-protein ligase RNF43	RNF43	Q68DV7	RNF43	Height	0.0367129	9.13035e-05	0.001_F	CAU	-8.49262	-0.0735334	2.02036e-17	7.18123e-07	-0.130508	-0.00147195	0.896165	8.17648e-07	0.122913
SL006088	ENSG00000176170	Sphingosine kinase 1	Sphingosine kinase 1	Q9NYA1	SPHK1	Hemoglobin	0.0299657	0.000411469	0.001_F	CAU	-5.30673	-0.257207	1.11609e-07	7.18123e-07					0.161689
SL001990	ENSG00000136689	Interleukin-1 receptor antagonist protein	IL-1Ra	P18510	IL1RN	Hypertension	0.0776716	9.71967e-09	0.001_F	CAU	5.84338	0.201601	5.1152e-09	7.18123e-07	1.50678	0.00389759	0.131867	8.17648e-07	0.0125294		0	0.0641447	1.94356e-07	1.17939	0.0669132	0.238244
SL004812	ENSG00000111669	Triosephosphate isomerase	Triosephosphate isomerase	P60174	TPI1	Hypertension	0.0107896	0.0340457	0.001_F	CAU	6.04551	0.235337	1.48941e-09	7.18123e-07	-1.17499	-0.0190997	0.24	8.17648e-07	0.00469311		0	0	1
SL000276	ENSG00000130203	Apolipoprotein E	Apo E	P02649	APOE	LDL_cholesterol	0.0769188	7.74667e-09	0.001_F	CAU	5.65426	5.85134	1.5652e-08	7.18123e-07	13.6072	0.2851	3.62697e-42	8.17648e-07	0.992681	0.611789	2	2.48059e-05	0.920144
SL000277	ENSG00000130203	Apolipoprotein E (isoform E2)	Apo E2	P02649	APOE	LDL_cholesterol	0.0802825	3.37427e-09	0.001_F	CAU	5.85982	5.20525	4.6337e-09	7.18123e-07	15.4392	0.260893	8.92452e-54	8.17648e-07	0.992766	0.0292345	2	0.00187906	0.382048
SL004669	ENSG00000130203	Apolipoprotein E (isoform E4)	Apo E4	P02649	APOE	LDL_cholesterol	0.0617848	1.08167e-07	0.001_F	CAU	6.3734	7.19864	1.84879e-10	7.18123e-07	13.9702	0.308759	2.36798e-44	8.17648e-07	0.990872	0.298699	2	0.00014527	0.809451
SL011768	ENSG00000015676	NudC domain-containing protein 3	NUDC3	Q8IVD9	NUDCD3	LDL_cholesterol	0.0112704	0.0318703	0.001_F	CAU	10.0233	8.47872	1.20422e-23	7.18123e-07	-1.2245	-0.00757895	0.220763	8.17648e-07	0.0149468		2	0.049703	4.37738e-06	-1.37974	-2.4483	0.167666
SL012707	ENSG00000169174	Proprotein convertase subtilisin/kexin type 9	PCSK9	Q8NBP7	PCSK9	LDL_cholesterol	0.0400597	4.35088e-05	0.001_F	CAU	5.68247	4.54833	1.32766e-08	7.18123e-07	16.8295	0.111014	1.48427e-63	8.17648e-07	0.0639244	0.0793202	2	0.000402753	0.683611
SL004812	ENSG00000111669	Triosephosphate isomerase	Triosephosphate isomerase	P60174	TPI1	Mean_corpuscular_hemoglobin	0.0107896	0.0340457	0.001_F	CAU	-9.05781	-0.21349	1.33094e-19	7.18123e-07					0.00629768		0	0	1
SL011768	ENSG00000015676	NudC domain-containing protein 3	NUDC3	Q8IVD9	NUDCD3	Mean_corpuscular_hemoglobin	0.0112704	0.0318703	0.001_F	CAU	5.0885	0.229327	3.60904e-07	7.18123e-07	-2.08363	-0.0122279	0.0371942	8.17648e-07	0.00630573		2	0.049703	4.37738e-06	0.426349	0.0189437	0.669853
SL008931	ENSG00000204936	CD177 antigen	CD177	Q8N6Q3	CD177	PR_interval	0.103215	2.07066e-11	0.001_F	CAU	-5.30585	-1.91366	1.1215e-07	7.18123e-07	-0.687863	-0.0266688	0.491539	8.17648e-07	0.0107969		0	0.0951661	1.55836e-10	-0.3333	-0.0814419	0.738908
SL011768	ENSG00000015676	NudC domain-containing protein 3	NUDC3	Q8IVD9	NUDCD3	QT_interval	0.0112704	0.0318703	0.001_F	CAU	-11.3878	-6.2035	4.80924e-30	7.18123e-07	-0.708551	-0.10673	0.478603	8.17648e-07	0.00827013		2	0.049703	4.37738e-06	0.824853	0.913722	0.409455
SL011768	ENSG00000015676	NudC domain-containing protein 3	NUDC3	Q8IVD9	NUDCD3	Smoking	0.0112704	0.0318703	0.001_F	CAU	5.26751	0.130257	1.38289e-07	7.18123e-07	1.9203	0.0218908	0.0548198	8.17648e-07	0.00654952		2	0.049703	4.37738e-06	0.222735	0.00979227	0.823742
SL011768	ENSG00000015676	NudC domain-containing protein 3	NUDC3	Q8IVD9	NUDCD3	Systolic_blood	0.0112704	0.0318703	0.001_F	CAU	-5.49036	-2.52302	4.0111e-08	7.18123e-07	-0.35033	-0.00229755	0.726091	8.17648e-07	0.00596548		2	0.049703	4.37738e-06	-0.180141	-0.189292	0.857042
SL000276	ENSG00000130203	Apolipoprotein E	Apo E	P02649	APOE	Total_cholesterol	0.0769188	7.74667e-09	0.001_F	CAU	5.08032	5.7622	3.768e-07	7.18123e-07	14.2807	0.241943	2.88852e-46	8.17648e-07	0.992683	0.996394	2	2.48059e-05	0.920144
SL004669	ENSG00000130203	Apolipoprotein E (isoform E4)	Apo E4	P02649	APOE	Total_cholesterol	0.0617848	1.08167e-07	0.001_F	CAU	5.75772	7.14316	8.52557e-09	7.18123e-07	14.5324	0.261048	7.54882e-48	8.17648e-07	0.990875	0.994075	2	0.00014527	0.809451
SL011768	ENSG00000015676	NudC domain-containing protein 3	NUDC3	Q8IVD9	NUDCD3	Total_cholesterol	0.0112704	0.0318703	0.001_F	CAU	6.86943	6.70205	6.44609e-12	7.18123e-07	-0.961493	-0.00570518	0.336304	8.17648e-07	0.020132		2	0.049703	4.37738e-06	-1.16793	-2.30953	0.242836
SL012707	ENSG00000169174	Proprotein convertase subtilisin/kexin type 9	PCSK9	Q8NBP7	PCSK9	Total_cholesterol	0.0400597	4.35088e-05	0.001_F	CAU	5.56996	4.95736	2.54802e-08	7.18123e-07	15.1425	0.0986914	8.49361e-52	8.17648e-07	0.480748	0.480852	2	0.000402753	0.683611
SL003672	ENSG00000109610	Extracellular superoxide dismutase [Cu-Zn]	SOD3	P08294	SOD3	Triglyceride	0.0945209	1.40075e-10	0.001_F	CAU	-5.74635	-0.0546274	9.11925e-09	7.18123e-07	0.925559	0.00440647	0.354675	8.17648e-07	0.0061575		0	9.03963e-06	0.95205
SL004812	ENSG00000111669	Triosephosphate isomerase	Triosephosphate isomerase	P60174	TPI1	Triglyceride	0.0107896	0.0340457	0.001_F	CAU	6.02632	0.0641384	1.67733e-09	7.18123e-07					0.00397222		0	0	1
SL011768	ENSG00000015676	NudC domain-containing protein 3	NUDC3	Q8IVD9	NUDCD3	Triglyceride	0.0112704	0.0318703	0.001_F	CAU	-6.13478	-0.065633	8.52749e-10	7.18123e-07	-2.15521	-0.0117268	0.0311455	8.17648e-07	0.0056622		2	0.049703	4.37738e-06	-0.0913683	-0.00313473	0.9272
SL004812	ENSG00000111669	Triosephosphate isomerase	Triosephosphate isomerase	P60174	TPI1	Waist-hip50	0.0107896	0.0340457	0.001_F	CAU	5.1764	0.114634	2.26203e-07	7.18123e-07	-0.355195	-0.000147388	0.722444	8.17648e-07	0.00479218		0	0	1
SL011768	ENSG00000015676	NudC domain-containing protein 3	NUDC3	Q8IVD9	NUDCD3	Waist-hip50	0.0112704	0.0318703	0.001_F	CAU	-9.46496	-0.206375	2.93661e-21	7.18123e-07	-0.266116	-0.000189184	0.79015	8.17648e-07	0.00902507		2	0.049703	4.37738e-06	-0.270427	-0.0170256	0.786832
SL004812	ENSG00000111669	Triosephosphate isomerase	Triosephosphate isomerase	P60174	TPI1	Waist-hip51	0.0107896	0.0340457	0.001_F	CAU	5.50692	0.211677	3.65159e-08	7.18123e-07					0.00709044		0	0	1
SL011768	ENSG00000015676	NudC domain-containing protein 3	NUDC3	Q8IVD9	NUDCD3	Waist-hip51	0.0112704	0.0318703	0.001_F	CAU	9.86657	0.482069	5.8116e-23	7.18123e-07	-1.33144	-0.00173985	0.183045	8.17648e-07	0.00776991		2	0.049703	4.37738e-06	0.60341	0.0389134	0.546236
SL001943	ENSG00000160712	Interleukin-6 receptor subunit alpha	IL-6 sRa	P08887	IL6R	WBC	0.725084	4.44041e-141	0.001_F	CAU	4.98817	0.0115868	6.0953e-07	7.18123e-07	-0.233546	-0.00049719	0.815337	8.17648e-07	3.08715e-39		1	0.0318784	0.000279333	-1.05115	-0.00407711	0.293191
SL001990	ENSG00000136689	Interleukin-1 receptor antagonist protein	IL-1Ra	P18510	IL1RN	WBC	0.0776716	9.71967e-09	0.001_F	CAU	-7.04361	-0.0353999	1.87317e-12	7.18123e-07	-7.76256	-0.023762	8.32327e-15	8.17648e-07	0.128007	0.932248	0	0.0641447	1.94356e-07	-1.7004	-0.0104268	0.0890564
SL006108	ENSG00000073754	CD5 antigen-like	CD5L	O43866	CD5L	WBC	0.0237016	0.00154657	0.001_F	CAU	9.68105	0.198206	3.62964e-22	7.18123e-07	1.03541	0.0165782	0.300476	8.17648e-07	0.0588768		0	0.00362369	0.226055	12.7239	0.620996	4.35606e-37
SL011768	ENSG00000015676	NudC domain-containing protein 3	NUDC3	Q8IVD9	NUDCD3	WBC	0.0112704	0.0318703	0.001_F	CAU	-5.41561	-0.0579385	6.10795e-08	7.18123e-07	0.150761	-0.00218945	0.880164	8.17648e-07	0.0361588		2	0.049703	4.37738e-06	-1.13198	-0.0144332	0.257643
SL014088	ENSG00000160856	Fc receptor-like protein 3	FCRL3	Q96P31	FCRL3	WBC	0.348277	3.94999e-42	0.001_F	CAU	-10.4343	-0.0330632	1.72822e-25	7.18123e-07	-1.23026	-0.00352878	0.218602	8.17648e-07	3.86047e-33		2	0.000447854	0.670952
SL018629	ENSG00000108375	E3 ubiquitin-protein ligase RNF43	RNF43	Q68DV7	RNF43	WBC	0.0367129	9.13035e-05	0.001_F	CAU	5.81436	0.0227399	6.08675e-09	7.18123e-07	1.04213	-0.00451673	0.29735	8.17648e-07	0.0150728
SL007336	ENSG00000119335	Protein SET	SET	Q01105	SET	BMI	0.089989	0.0153302	0.001_F	CHN	-6.20008	-0.0243596	5.6434e-10	7.18123e-07	-6.99867	-0.0546154	2.58401e-12	8.17648e-07	0.0126232		0	0.0242268	0.219996	-0.211895	-0.0167127	0.832189
SL001943	ENSG00000160712	Interleukin-6 receptor subunit alpha	IL-6 sRa	P08887	IL6R	C-reactive	0.573777	6.01805e-15	0.001_F	CHN	-12.5998	-0.0859098	2.118e-36	7.18123e-07	-37.2963	-0.0726398	1.88229e-304	8.17648e-07	0.995332	0.995307	1	0.00318018	0.672284
SL007336	ENSG00000119335	Protein SET	SET	Q01105	SET	C-reactive	0.089989	0.0153302	0.001_F	CHN	-5.47146	-0.0514974	4.46335e-08	7.18123e-07	-7.88449	-0.079241	3.15818e-15	8.17648e-07	0.00996645		0	0.0242268	0.219996	0.389635	0.015134	0.696806
SL007336	ENSG00000119335	Protein SET	SET	Q01105	SET	Diastolic_blood	0.089989	0.0153302	0.001_F	CHN	6.098	0.604556	1.07403e-09	7.18123e-07	1.57013	-0.019259	0.116386	8.17648e-07	0.00816888		0	0.0242268	0.219996	0.575514	-0.320479	0.564944
SL002662	ENSG00000088926	Coagulation Factor XI	Coagulation Factor XI	P03951	F11	End_renal	0.0717948	0.0327429	0.001_F	CHN	6.72365	0.496066	1.7723e-11	7.18123e-07	-1.11573	-0.0630335	0.264539	8.17648e-07	0.00809519		1	2.1232e-05	0.963971	-0.908016	-0.143741	0.36387
SL007336	ENSG00000119335	Protein SET	SET	Q01105	SET	Fasting_insulin	0.089989	0.0153302	0.001_F	CHN	-5.42553	-0.056453	5.77817e-08	7.18123e-07					0.0111807		0	0.0242268	0.219996	0.229387	0.0226877	0.818568
SL007336	ENSG00000119335	Protein SET	SET	Q01105	SET	HDL_cholesterol	0.089989	0.0153302	0.001_F	CHN	5.58304	0.5265	2.36349e-08	7.18123e-07	1.98125	0.0368947	0.0475632	8.17648e-07	0.0101409		0	0.0242268	0.219996	-1.0689	-0.736519	0.285117
SL007336	ENSG00000119335	Protein SET	SET	Q01105	SET	Total_cholesterol	0.089989	0.0153302	0.001_F	CHN	5.79049	1.41593	7.01795e-09	7.18123e-07	-0.853759	-0.0188675	0.393238	8.17648e-07	0.00826737		0	0.0242268	0.219996	0.794361	0.463004	0.426985
SL007336	ENSG00000119335	Protein SET	SET	Q01105	SET	Waist-hip51	0.089989	0.0153302	0.001_F	CHN	-5.27099	-0.0715308	1.3569e-07	7.18123e-07					0.0251882		0	0.0242268	0.219996	-0.566762	-0.0679797	0.570876
SL001943	ENSG00000160712	Interleukin-6 receptor subunit alpha	IL-6 sRa	P08887	IL6R	WBC	0.573777	6.01805e-15	0.001_F	CHN	8.34766	0.0182234	6.96302e-17	7.18123e-07	-0.230531	-0.000365182	0.817679	8.17648e-07	5.53642e-14		1	0.00318018	0.672284
SL005225	ENSG00000198400	High affinity nerve growth factor receptor	TrkA	P04629	NTRK1	WBC	0.187756	0.000250836	0.001_F	CHN	5.7447	0.0346822	9.2082e-09	7.18123e-07	-1.53542	-0.00661069	0.124682	8.17648e-07	0.0637453		0	0.0947588	0.0117502	2.04522	0.0125615	0.0408334
SL007674	ENSG00000122224	T-lymphocyte surface antigen Ly-9	LY9	Q9HBG7	LY9	WBC	0.232208	2.41433e-05	0.001_F	CHN	5.82076	0.0275398	5.85821e-09	7.18123e-07	3.20432	0.0145295	0.00135382	8.17648e-07	0.0478712		1	0.121543	0.00484094	5.41825	0.0481738	6.01848e-08
SL014088	ENSG00000160856	Fc receptor-like protein 3	FCRL3	Q96P31	FCRL3	WBC	0.353704	1.22489e-07	0.001_F	CHN	-8.66332	-0.0289309	4.58203e-18	7.18123e-07	-0.999117	-0.00350435	0.317738	8.17648e-07	0.0140783		5	0.0485404	0.0810061	8.52713	0.140491	1.50018e-17
SL014188	ENSG00000122223	Natural killer cell receptor 2B4	CD244	Q9BZW8	CD244	WBC	0.253749	1.96072e-05	0.001_F	CHN	-7.41166	-0.0269972	1.2473e-13	7.18123e-07	-2.17694	-0.00681562	0.0294851	8.17648e-07	0.0657161		0	0.27534	3.15032e-06	-1.19031	-0.00495918	0.233924
SL000051	ENSG00000132693	C-reactive protein	CRP	P02741	CRP	C-reactive	0.0487855	0.000126616	0.001_F	HIS	23.3108	0.568543	3.44749e-120	7.18123e-07					0.592392		0	0.00899374	0.103983	23.2893	3.09662	5.69646e-120
SL000276	ENSG00000130203	Apolipoprotein E	Apo E	P02649	APOE	C-reactive	0.12331	4.65069e-10	0.001_F	HIS	-4.9774	-0.0796196	6.4443e-07	7.18123e-07	-22.4099	-0.0965384	3.15464e-111	8.17648e-07	0.0619571	0.0506708	2	0.00176169	0.475226
SL000277	ENSG00000130203	Apolipoprotein E (isoform E2)	Apo E2	P02649	APOE	C-reactive	0.111807	3.16139e-09	0.001_F	HIS	-4.9774	-0.0869541	6.4443e-07	7.18123e-07	-22.4099	-0.105432	3.15464e-111	8.17648e-07	0.107579	0.0624289	2	1.86282e-06	0.981617
SL001943	ENSG00000160712	Interleukin-6 receptor subunit alpha	IL-6 sRa	P08887	IL6R	C-reactive	0.642649	1.41228e-81	0.001_F	HIS	-11.4848	-0.0912939	1.57223e-30	7.18123e-07	-36.7739	-0.0783451	4.82051e-296	8.17648e-07	0.995946		2	0.0194286	0.0171362	2.13766	0.0624531	0.0325447
SL004668	ENSG00000130203	Apolipoprotein E (isoform E3)	Apo E3	P02649	APOE	C-reactive	0.0993901	2.54831e-08	0.001_F	HIS	-4.9774	-0.0852944	6.4443e-07	7.18123e-07	-22.4099	-0.103419	3.15464e-111	8.17648e-07	0.0609078	0.0541126	2	0.00199854	0.444912
SL004669	ENSG00000130203	Apolipoprotein E (isoform E4)	Apo E4	P02649	APOE	C-reactive	0.0791239	7.08252e-07	0.001_F	HIS	-4.9774	-0.0984635	6.4443e-07	7.18123e-07	-22.4099	-0.119387	3.15464e-111	8.17648e-07	0.0729586	0.0596354	2	0.00657505	0.163795
SL000276	ENSG00000130203	Apolipoprotein E	Apo E	P02649	APOE	HDL_cholesterol	0.12331	4.65069e-10	0.001_F	HIS	-10.2967	-2.24552	7.28987e-25	7.18123e-07	-16.2105	-0.0664099	4.25289e-59	8.17648e-07	0.996372	0.0693052	2	0.00176169	0.475226
SL000277	ENSG00000130203	Apolipoprotein E (isoform E2)	Apo E2	P02649	APOE	HDL_cholesterol	0.111807	3.16139e-09	0.001_F	HIS	-10.2967	-2.45238	7.28987e-25	7.18123e-07	-16.2105	-0.0725275	4.25289e-59	8.17648e-07	0.991467	0.100925	2	1.86282e-06	0.981617
SL004668	ENSG00000130203	Apolipoprotein E (isoform E3)	Apo E3	P02649	APOE	HDL_cholesterol	0.0993901	2.54831e-08	0.001_F	HIS	-10.2967	-2.40557	7.28987e-25	7.18123e-07	-16.2105	-0.0711431	4.25289e-59	8.17648e-07	0.988813	0.0545382	2	0.00199854	0.444912
SL004669	ENSG00000130203	Apolipoprotein E (isoform E4)	Apo E4	P02649	APOE	HDL_cholesterol	0.0791239	7.08252e-07	0.001_F	HIS	-10.2967	-2.77698	7.28987e-25	7.18123e-07	-16.2105	-0.0821274	4.25289e-59	8.17648e-07	0.949552	0.0585152	2	0.00657505	0.163795
SL000276	ENSG00000130203	Apolipoprotein E	Apo E	P02649	APOE	LDL_cholesterol	0.12331	4.65069e-10	0.001_F	HIS	30.6148	18.4559	7.76599e-206	7.18123e-07	15.8756	0.462748	9.35439e-57	8.17648e-07	0.996372	0.996633	2	0.00176169	0.475226
SL000277	ENSG00000130203	Apolipoprotein E (isoform E2)	Apo E2	P02649	APOE	LDL_cholesterol	0.111807	3.16139e-09	0.001_F	HIS	30.6148	20.1561	7.76599e-206	7.18123e-07	15.8756	0.505376	9.35439e-57	8.17648e-07	0.991467	0.992226	2	1.86282e-06	0.981617
SL004668	ENSG00000130203	Apolipoprotein E (isoform E3)	Apo E3	P02649	APOE	LDL_cholesterol	0.0993901	2.54831e-08	0.001_F	HIS	30.6148	19.7713	7.76599e-206	7.18123e-07	15.8756	0.49573	9.35439e-57	8.17648e-07	0.988813	0.989817	2	0.00199854	0.444912
SL004669	ENSG00000130203	Apolipoprotein E (isoform E4)	Apo E4	P02649	APOE	LDL_cholesterol	0.0791239	7.08252e-07	0.001_F	HIS	30.6148	22.8239	7.76599e-206	7.18123e-07	15.8756	0.572269	9.35439e-57	8.17648e-07	0.949552	0.954311	2	0.00657505	0.163795
SL018548	ENSG00000196136	Alpha-1-antichymotrypsin complex	alpha-1-antichymotrypsin complex	P01011	SERPINA3	QT_interval	0.0227654	0.00952393	0.001_F	HIS	6.53646	4.42952	6.299e-11	7.18123e-07					0.0134065		3	4.36434e-06	0.971865
SL000276	ENSG00000130203	Apolipoprotein E	Apo E	P02649	APOE	Total_cholesterol	0.12331	4.65069e-10	0.001_F	HIS	22.3927	14.9714	4.63792e-111	7.18123e-07	14.9795	0.352272	9.99995e-51	8.17648e-07	0.996372	0.996633	2	0.00176169	0.475226
SL000277	ENSG00000130203	Apolipoprotein E (isoform E2)	Apo E2	P02649	APOE	Total_cholesterol	0.111807	3.16139e-09	0.001_F	HIS	22.3927	16.3506	4.63792e-111	7.18123e-07	14.9795	0.384724	9.99995e-51	8.17648e-07	0.991467	0.992226	2	1.86282e-06	0.981617
SL004668	ENSG00000130203	Apolipoprotein E (isoform E3)	Apo E3	P02649	APOE	Total_cholesterol	0.0993901	2.54831e-08	0.001_F	HIS	22.3927	16.0385	4.63792e-111	7.18123e-07	14.9795	0.37738	9.99995e-51	8.17648e-07	0.988813	0.989817	2	0.00199854	0.444912
SL004669	ENSG00000130203	Apolipoprotein E (isoform E4)	Apo E4	P02649	APOE	Total_cholesterol	0.0791239	7.08252e-07	0.001_F	HIS	22.3927	18.5147	4.63792e-111	7.18123e-07	14.9795	0.435646	9.99995e-51	8.17648e-07	0.949552	0.954311	2	0.00657505	0.163795
SL000051	ENSG00000132693	C-reactive protein	CRP	P02741	CRP	WBC	0.0487855	0.000126616	0.001_F	HIS	-10.8738	-0.0770757	1.53739e-27	7.18123e-07					0.0838486		0	0.00899374	0.103983	-10.7891	-0.417334	3.87543e-27
SL001791	ENSG00000242252	Osteocalcin	Osteocalcin	P02818	BGLAP	WBC	0.0248606	0.00697868	0.001_F	HIS	6.69123	0.062009	2.21304e-11	7.18123e-07					0.0634834		1	8.07485e-06	0.961797
SL004811	ENSG00000158710	Transgelin-2	Transgelin-2	P37802	TAGLN2	WBC	0.0250671	0.00637338	0.001_F	HIS	-5.57722	-0.064883	2.44389e-08	7.18123e-07	-3.82182	-0.054374	0.000132469	8.17648e-07	0.0392811		0	0.000635231	0.660665	1.68555	0.0837553	0.0918835
SL008609	ENSG00000162747	Low affinity immunoglobulin gamma Fc region receptor III-B	FCG3B	O75015	FCGR3B	WBC	0.138308	1.473e-11	0.001_F	HIS	6.10185	0.191915	1.0485e-09	7.18123e-07	2.97641	0.0762061	0.00291648	8.17648e-07	1.79402e-06		0	0.13541	4.76925e-11	2.77659	0.0295828	0.00549331
SL000051	ENSG00000132693	C-reactive protein	CRP	P02741	CRP	C-reactive	0.0668908	0.000356571	0.001_T	AFA	19.2545	0.51815	1.29314e-82	7.59728e-07					0.851246		0	0.00318001	0.460252	16.0415	1.16819	6.55048e-58
SL000277	ENSG00000130203	Apolipoprotein E (isoform E2)	Apo E2	P02649	APOE	C-reactive	0.232348	4.47823e-12	0.001_T	AFA	-5.53984	-0.0860973	3.02745e-08	7.59728e-07	-22.4099	-0.0993116	3.15464e-111	9.58865e-07	0.0464018		3	0.0018073	0.583885	-1.08625	-0.156284	0.277368
SL000668	ENSG00000135218	Platelet glycoprotein 4	CD36 ANTIGEN	P16671	CD36	C-reactive	0.295108	5.02207e-16	0.001_T	AFA	5.21328	0.108858	1.85532e-07	7.59728e-07					0.994566		3	0.000245713	0.833053	2.54606	0.161632	0.0108946
SL001943	ENSG00000160712	Interleukin-6 receptor subunit alpha	IL-6 sRa	P08887	IL6R	C-reactive	0.432588	2.87046e-25	0.001_T	AFA	-10.9862	-0.0684777	4.45091e-28	7.59728e-07	-24.4633	-0.0743262	3.63284e-132	9.58865e-07	0.995754		2	0.00309588	0.46291	0.579498	0.161611	0.562253
SL000276	ENSG00000130203	Apolipoprotein E	Apo E	P02649	APOE	HDL_cholesterol	0.256951	7.3128e-14	0.001_T	AFA	-9.86857	-1.75276	5.69683e-23	7.59728e-07	-16.2105	-0.0546491	4.25289e-59	9.58865e-07	0.998664		3	0.0017943	0.576629	1.27237	9.9242	0.203243
SL000277	ENSG00000130203	Apolipoprotein E (isoform E2)	Apo E2	P02649	APOE	HDL_cholesterol	0.232348	4.47823e-12	0.001_T	AFA	-9.5291	-1.8329	1.58658e-21	7.59728e-07	-16.2105	-0.0683175	4.25289e-59	9.58865e-07	0.985362		3	0.0018073	0.583885	0.0608071	0.363312	0.951513
SL000668	ENSG00000135218	Platelet glycoprotein 4	CD36 ANTIGEN	P16671	CD36	HDL_cholesterol	0.295108	5.02207e-16	0.001_T	AFA	-9.79828	-2.73528	1.14518e-22	7.59728e-07					0.996802		3	0.000245713	0.833053	-3.58392	-2.79106	0.000338473
SL004668	ENSG00000130203	Apolipoprotein E (isoform E3)	Apo E3	P02649	APOE	HDL_cholesterol	0.232765	1.03378e-12	0.001_T	AFA	-9.66831	-1.7662	4.11098e-22	7.59728e-07	-16.2105	-0.0568849	4.25289e-59	9.58865e-07	0.998524		3	0.00401843	0.395847	1.29056	1.70176	0.196857
SL004669	ENSG00000130203	Apolipoprotein E (isoform E4)	Apo E4	P02649	APOE	HDL_cholesterol	0.22545	1.41425e-11	0.001_T	AFA	-8.34396	-1.59819	7.1846e-17	7.59728e-07	-16.2105	-0.0670449	4.25289e-59	9.58865e-07	0.969118		3	0.00615026	0.308756	0.0589753	0.114491	0.952972
SL003186	ENSG00000143184	Lymphotactin	Lymphotactin	P47992	XCL1	Height	0.071869	0.000249472	0.001_T	AFA	4.96528	0.0878036	6.8601e-07	7.59728e-07	0.52685	0.00267376	0.598298	9.58865e-07	0.303504		1	0.00375226	0.424271
SL000276	ENSG00000130203	Apolipoprotein E	Apo E	P02649	APOE	LDL_cholesterol	0.256951	7.3128e-14	0.001_T	AFA	31.5229	15.6507	4.22439e-218	7.59728e-07	14.9795	0.380798	9.99995e-51	9.58865e-07	0.991242		3	0.0017943	0.576629	2.37132	37.9754	0.0177248
SL000277	ENSG00000130203	Apolipoprotein E (isoform E2)	Apo E2	P02649	APOE	LDL_cholesterol	0.232348	4.47823e-12	0.001_T	AFA	27.8439	14.7931	1.27541e-170	7.59728e-07	14.9795	0.476041	9.99995e-51	9.58865e-07	0.971677		3	0.0018073	0.583885	-0.052336	-1.25557	0.958261
SL000437	ENSG00000257017	Haptoglobin	Haptoglobin, Mixed Type	P00738	HP	LDL_cholesterol	0.319651	3.74915e-17	0.001_T	AFA	-5.89707	-3.95538	3.70016e-09	7.59728e-07					0.994663	7.28613e-08	0	0.438879	3.03563e-25	-4.8642	-2.68129	1.1492e-06
SL004668	ENSG00000130203	Apolipoprotein E (isoform E3)	Apo E3	P02649	APOE	LDL_cholesterol	0.232765	1.03378e-12	0.001_T	AFA	31.4675	16.1105	2.4184e-217	7.59728e-07	14.9795	0.396378	9.99995e-51	9.58865e-07	0.992997		3	0.00401843	0.395847	2.49651	7.07043	0.0125421
SL004669	ENSG00000130203	Apolipoprotein E (isoform E4)	Apo E4	P02649	APOE	LDL_cholesterol	0.22545	1.41425e-11	0.001_T	AFA	29.0568	15.7828	1.26115e-185	7.59728e-07	14.9795	0.467173	9.99995e-51	9.58865e-07	0.940884		3	0.00615026	0.308756	3.08814	4.4799	0.00201414
SL000668	ENSG00000135218	Platelet glycoprotein 4	CD36 ANTIGEN	P16671	CD36	Platelet	0.295108	5.02207e-16	0.001_T	AFA	5.80899	7.02002	6.28495e-09	7.59728e-07					0.991706		3	0.000245713	0.833053	1.01334	4.17313	0.310899
SL005224	ENSG00000117400	Thrombopoietin Receptor	Thrombopoietin Receptor	P40238	MPL	Platelet	0.104362	6.74295e-06	0.001_T	AFA	-7.60615	-14.4906	2.82389e-14	7.59728e-07					0.202334		2	0	1
SL000276	ENSG00000130203	Apolipoprotein E	Apo E	P02649	APOE	Total_cholesterol	0.256951	7.3128e-14	0.001_T	AFA	22.7409	12.4928	1.76745e-114	7.59728e-07	14.9795	0.289887	9.99995e-51	9.58865e-07	0.991563		3	0.0017943	0.576629	3.24049	72.7596	0.00119323
SL000277	ENSG00000130203	Apolipoprotein E (isoform E2)	Apo E2	P02649	APOE	Total_cholesterol	0.232348	4.47823e-12	0.001_T	AFA	20.9137	12.3923	4.01761e-97	7.59728e-07	14.9795	0.362392	9.99995e-51	9.58865e-07	0.971857		3	0.0018073	0.583885	0.918517	5.66086	0.358348
SL000437	ENSG00000257017	Haptoglobin	Haptoglobin, Mixed Type	P00738	HP	Total_cholesterol	0.319651	3.74915e-17	0.001_T	AFA	-5.92193	-4.29718	3.18195e-09	7.59728e-07					0.994806	7.24171e-08	0	0.438879	3.03563e-25	-4.96677	-2.9068	6.80778e-07
SL000276	ENSG00000130203	Apolipoprotein E	Apo E	P02649	APOE	Triglyceride	0.256951	7.3128e-14	0.001_T	AFA	-5.81747	-0.0376967	5.97438e-09	7.59728e-07	-25.6093	-0.088114	1.20042e-144	9.58865e-07	0.054958		3	0.0017943	0.576629	0.255774	0.111387	0.798126
SL004668	ENSG00000130203	Apolipoprotein E (isoform E3)	Apo E3	P02649	APOE	Triglyceride	0.232765	1.03378e-12	0.001_T	AFA	-5.88552	-0.0394912	3.96813e-09	7.59728e-07	-25.6093	-0.091719	1.20042e-144	9.58865e-07	0.0477224		3	0.00401843	0.395847	0.227801	0.0168775	0.819801
SL004669	ENSG00000130203	Apolipoprotein E (isoform E4)	Apo E4	P02649	APOE	Triglyceride	0.22545	1.41425e-11	0.001_T	AFA	-7.63977	-0.0547722	2.17605e-14	7.59728e-07	-25.6093	-0.108101	1.20042e-144	9.58865e-07	0.0611442		3	0.00615026	0.308756	-0.488776	-0.00617434	0.625
SL015728	ENSG00000084734	Glucokinase regulatory protein	GCKR	Q14397	GCKR	Triglyceride	0.0425559	0.00637629	0.001_T	AFA	-7.66634	-0.0952373	1.76975e-14	7.59728e-07	-22.9962	-0.180778	5.08349e-117	9.58865e-07	0.0816671		0	0.0064662	0.296502	-3.20982	-0.0636644	0.00132817
SL000051	ENSG00000132693	C-reactive protein	CRP	P02741	CRP	WBC	0.0668908	0.000356571	0.001_T	AFA	-11.7066	-0.0957075	1.17948e-31	7.59728e-07					0.0483941		0	0.00318001	0.460252	-11.6983	-0.213175	1.30101e-31
SL004140	ENSG00000243364	Ephrin-A4	Ephrin-A4	P52798	EFNA4	WBC	0.0472411	0.00348888	0.001_T	AFA	-5.88192	-0.065332	4.05535e-09	7.59728e-07					0.14464		0	0.00619011	0.297572	0.854003	0.0382537	0.393103
SL004804	ENSG00000162706	Cell adhesion molecule 3	Nectin-like protein 1	Q8N126	CADM3	WBC	0.0290411	0.0200191	0.001_T	AFA	-5.64334	-0.0854622	1.66781e-08	7.59728e-07					0.0385042		0	0	1
SL006550	ENSG00000143369	Extracellular matrix protein 1	ECM1	Q16610	ECM1	WBC	0.156241	1.9064e-08	0.001_T	AFA	-5.07825	-0.0190379	3.80929e-07	7.59728e-07	-1.40221	-0.000268696	0.160852	9.58865e-07	0.0462005		2	0.000293827	0.822722
SL007674	ENSG00000122224	T-lymphocyte surface antigen Ly-9	LY9	Q9HBG7	LY9	WBC	0.0639516	0.000669881	0.001_T	AFA	-5.63908	-0.0497433	1.70961e-08	7.59728e-07					0.0548034		2	0.00561135	0.317552	0.0541452	-0.00889311	0.95682
SL008588	ENSG00000066294	SLAM family member 5	SLAF5	Q9UIB8	CD84	WBC	0.0910096	3.32324e-05	0.001_T	AFA	6.87872	0.0449814	6.03941e-12	7.59728e-07	-0.671084	-0.00491672	0.502167	9.58865e-07	0.0992022		0	7.80742e-06	0.97178	0.00902193	0.0500171	0.992802
SL014228	ENSG00000162739	SLAM family member 6	SLAF6	Q96DU3	SLAMF6	WBC	0.0328	0.0128141	0.001_T	AFA	8.38555	0.0983011	5.04879e-17	7.59728e-07					0.0526246		0	0.0184496	0.0662376
SL016928	ENSG00000026751	SLAM family member 7	SLAF7	Q9NQ25	SLAMF7	WBC	0.155508	4.92233e-08	0.001_T	AFA	-5.29979	-0.0257759	1.15937e-07	7.59728e-07	4.56428	0.0162517	5.01203e-06	9.58865e-07	0.0517588		1	0.00096952	0.686231
SL000051	ENSG00000132693	C-reactive protein	CRP	P02741	CRP	C-reactive	0.021107	4.98056e-06	0.001_T	ALL	22.0928	1.01991	3.70614e-108	7.59728e-07	32.3518	0.914735	1.30693e-229	9.58865e-07	0.989226		0	0.00929743	0.00267089	24.8769	2.03569	1.3225e-136
SL000573	ENSG00000132703	Serum amyloid P-component	SAP	P02743	APCS	C-reactive	0.0251311	7.01829e-07	0.001_T	ALL	-11.3637	-0.420932	6.34148e-30	7.59728e-07	-14.2138	-0.206587	7.5189e-46	9.58865e-07	0.0196944		0	0.0113541	0.000923536	-7.38205	-0.334365	1.55876e-13
SL001943	ENSG00000160712	Interleukin-6 receptor subunit alpha	IL-6 sRa	P08887	IL6R	C-reactive	0.653524	5.44284e-264	0.001_T	ALL	-10.9785	-0.0806375	4.84854e-28	7.59728e-07	-33.5572	-0.0765485	7.07791e-247	9.58865e-07	0.99577		1	0.180689	5.60694e-45	0.286025	0.0138123	0.774859
SL001990	ENSG00000136689	Interleukin-1 receptor antagonist protein	IL-1Ra	P18510	IL1RN	C-reactive	0.0838768	2.51928e-20	0.001_T	ALL	-5.96866	-0.121497	2.39214e-09	7.59728e-07	-17.1392	-0.0937123	7.57435e-66	9.58865e-07	0.981316	0.96771	0	0.0835975	2.29261e-20	-6.44329	-0.193702	1.16911e-10
SL000668	ENSG00000135218	Platelet glycoprotein 4	CD36 ANTIGEN	P16671	CD36	HDL_cholesterol	0.0738085	4.99598e-18	0.001_T	ALL	-5.16045	-1.50678	2.46363e-07	7.59728e-07	2.46209	0.0606066	0.013813	9.58865e-07	0.209425		0	0.0278537	1.80349e-07	-6.44466	-1.90351	1.1586e-10
SL000437	ENSG00000257017	Haptoglobin	Haptoglobin, Mixed Type	P00738	HP	LDL_cholesterol	0.381055	7.12181e-111	0.001_T	ALL	-5.05768	-1.85989	4.24396e-07	7.59728e-07	-18.9053	-0.054439	1.03068e-79	9.58865e-07	0.991927	0.984877	0	0.53476	1.74225e-186	-6.08696	-1.88256	1.15073e-09
SL014069	ENSG00000160613	Proprotein convertase subtilisin/kexin type 7	PCSK7	Q16549	PCSK7	Triglyceride	0.0321656	1.68479e-08	0.001_T	ALL	6.10538	0.0925837	1.02557e-09	7.59728e-07	11.5574	0.132432	6.7743e-31	9.58865e-07	8.10375e-72		0	0.402393	3.45582e-120	0.418774	0.00172613	0.675382
SL000573	ENSG00000132703	Serum amyloid P-component	SAP	P02743	APCS	WBC	0.0251311	7.01829e-07	0.001_T	ALL	6.58303	0.073308	4.60956e-11	7.59728e-07	1.20726	0.017495	0.227332	9.58865e-07	0.0134731		0	0.0113541	0.000923536	0.115857	0.000187016	0.907766
SL001943	ENSG00000160712	Interleukin-6 receptor subunit alpha	IL-6 sRa	P08887	IL6R	C-reactive	0.72775	6.73666e-145	0.001_T	CAU	-11.5112	-0.0833576	1.15795e-30	7.59728e-07	-24.5114	-0.0696939	1.11746e-132	9.58865e-07	0.995831		1	0.0318784	0.000279333	5.55191	0.295907	2.82569e-08
SL004669	ENSG00000130203	Apolipoprotein E (isoform E4)	Apo E4	P02649	APOE	C-reactive	0.0552767	1.42658e-06	0.001_T	CAU	-10.6964	-0.300976	1.05767e-26	7.59728e-07	-18.0681	-0.31335	5.68284e-73	9.58865e-07	0.990875	0.99407	2	0.00014527	0.809451
SL006088	ENSG00000176170	Sphingosine kinase 1	Sphingosine kinase 1	Q9NYA1	SPHK1	Hemoglobin	0.0421832	2.80677e-05	0.001_T	CAU	-5.28795	-0.181411	1.23693e-07	7.59728e-07					0.161689
SL004669	ENSG00000130203	Apolipoprotein E (isoform E4)	Apo E4	P02649	APOE	LDL_cholesterol	0.0552767	1.42658e-06	0.001_T	CAU	7.12538	7.70854	1.03794e-12	7.59728e-07	13.4787	0.262689	2.08746e-41	9.58865e-07	0.990872	0.298699	2	0.00014527	0.809451
SL012707	ENSG00000169174	Proprotein convertase subtilisin/kexin type 9	PCSK9	Q8NBP7	PCSK9	LDL_cholesterol	0.0369337	8.55375e-05	0.001_T	CAU	5.44934	4.49686	5.05558e-08	7.59728e-07	13.3538	0.0905879	1.12577e-40	9.58865e-07	0.0639244	0.0793202	2	0.000402753	0.683611
SL004669	ENSG00000130203	Apolipoprotein E (isoform E4)	Apo E4	P02649	APOE	Total_cholesterol	0.0552767	1.42658e-06	0.001_T	CAU	6.88912	8.10494	5.61403e-12	7.59728e-07	14.1534	0.221005	1.77884e-45	9.58865e-07	0.990875	0.994075	2	0.00014527	0.809451
SL012707	ENSG00000169174	Proprotein convertase subtilisin/kexin type 9	PCSK9	Q8NBP7	PCSK9	Total_cholesterol	0.0369337	8.55375e-05	0.001_T	CAU	5.39521	4.91951	6.84445e-08	7.59728e-07	11.6828	0.0783243	1.5601e-31	9.58865e-07	0.480748	0.480852	2	0.000402753	0.683611
SL004120	ENSG00000162733	Discoidin domain-containing receptor 2	Discoidin domain receptor 2	Q16832	DDR2	WBC	0.0115326	0.0302309	0.001_T	CAU	-5.06617	-0.134285	4.05894e-07	7.59728e-07	-0.089132	-0.00205701	0.928977	9.58865e-07	0.0431143		0	0.00154477	0.428918	-2.82043	-0.0392529	0.004796
SL014088	ENSG00000160856	Fc receptor-like protein 3	FCRL3	Q96P31	FCRL3	WBC	0.354922	1.02544e-43	0.001_T	CAU	-10.4558	-0.0324453	1.37839e-25	7.59728e-07	-1.25215	-0.00352253	0.210515	9.58865e-07	3.86047e-33		2	0.000447854	0.670952
SL001943	ENSG00000160712	Interleukin-6 receptor subunit alpha	IL-6 sRa	P08887	IL6R	C-reactive	0.66427	2.69816e-18	0.001_T	CHN	-11.1164	-0.080707	1.04421e-28	7.59728e-07	-26.9393	-0.0701433	7.60601e-160	9.58865e-07	0.995332	0.995307	1	0.00318018	0.672284
SL000020	ENSG00000084674	Apolipoprotein B	Apo B	P04114	APOB	LDL_cholesterol	0.108209	0.00776509	0.001_T	CHN	9.84245	3.24019	7.38893e-23	7.59728e-07	24.2697	0.0785218	4.10018e-130	9.58865e-07	0.0673427		10	0.00264136	0.68731	2.54367	1.03357	0.0109693
SL000020	ENSG00000084674	Apolipoprotein B	Apo B	P04114	APOB	Total_cholesterol	0.108209	0.00776509	0.001_T	CHN	8.72566	3.21067	2.6464e-18	7.59728e-07	21.4369	0.0695995	6.04502e-102	9.58865e-07	0.0703433		10	0.00264136	0.68731	2.82701	1.81324	0.00469855
SL007674	ENSG00000122224	T-lymphocyte surface antigen Ly-9	LY9	Q9HBG7	LY9	WBC	0.179442	6.55276e-05	0.001_T	CHN	5.80637	0.0248096	6.38408e-09	7.59728e-07	3.14085	0.0128442	0.00168459	9.58865e-07	0.0478712		1	0.121543	0.00484094	5.41825	0.0481738	6.01848e-08
SL014088	ENSG00000160856	Fc receptor-like protein 3	FCRL3	Q96P31	FCRL3	WBC	0.332098	6.89467e-07	0.001_T	CHN	-8.52806	-0.0284211	1.48823e-17	7.59728e-07	-1.37144	-0.00480796	0.170237	9.58865e-07	0.0140783		5	0.0485404	0.0810061	8.52713	0.140491	1.50018e-17
SL014188	ENSG00000122223	Natural killer cell receptor 2B4	CD244	Q9BZW8	CD244	WBC	0.216796	9.0417e-05	0.001_T	CHN	-7.96452	-0.0276472	1.65861e-15	7.59728e-07	-2.10303	-0.00559428	0.0354636	9.58865e-07	0.0657161		0	0.27534	3.15032e-06	-1.19031	-0.00495918	0.233924
SL016928	ENSG00000026751	SLAM family member 7	SLAF7	Q9NQ25	SLAMF7	WBC	0.227075	3.60095e-05	0.001_T	CHN	4.97545	0.0190064	6.50967e-07	7.59728e-07	4.36446	0.02472	1.27438e-05	9.58865e-07	0.0658716		1	0.00678233	0.497675
SL000276	ENSG00000130203	Apolipoprotein E	Apo E	P02649	APOE	C-reactive	0.108592	3.07093e-09	0.001_T	HIS	-4.9774	-0.0796196	6.4443e-07	7.59728e-07	-22.4099	-0.0965384	3.15464e-111	9.58865e-07	0.0619571	0.0506708	2	0.00176169	0.475226
SL000277	ENSG00000130203	Apolipoprotein E (isoform E2)	Apo E2	P02649	APOE	C-reactive	0.115206	1.08943e-09	0.001_T	HIS	-4.9774	-0.0838586	6.4443e-07	7.59728e-07	-22.4099	-0.101678	3.15464e-111	9.58865e-07	0.107579	0.0624289	2	1.86282e-06	0.981617
SL001943	ENSG00000160712	Interleukin-6 receptor subunit alpha	IL-6 sRa	P08887	IL6R	C-reactive	0.618735	3.56459e-74	0.001_T	HIS	-12.0025	-0.0947977	3.44672e-33	7.59728e-07	-26.6502	-0.0797273	1.78102e-156	9.58865e-07	0.995946		2	0.0194286	0.0171362	2.13766	0.0624531	0.0325447
SL001990	ENSG00000136689	Interleukin-1 receptor antagonist protein	IL-1Ra	P18510	IL1RN	C-reactive	0.0570296	3.60212e-05	0.001_T	HIS	-5.98118	-0.145591	2.21524e-09	7.59728e-07	-16.7151	-0.113754	1.01687e-62	9.58865e-07	0.918078	0.916046	0	0.0247238	0.00703582	-3.22181	-0.157996	0.00127382
SL004668	ENSG00000130203	Apolipoprotein E (isoform E3)	Apo E3	P02649	APOE	C-reactive	0.0926812	8.74549e-08	0.001_T	HIS	-4.9774	-0.092807	6.4443e-07	7.59728e-07	-22.4099	-0.112528	3.15464e-111	9.58865e-07	0.0609078	0.0541126	2	0.00199854	0.444912
SL004669	ENSG00000130203	Apolipoprotein E (isoform E4)	Apo E4	P02649	APOE	C-reactive	0.0818433	4.48615e-07	0.001_T	HIS	-4.9774	-0.101973	6.4443e-07	7.59728e-07	-22.4099	-0.123642	3.15464e-111	9.58865e-07	0.0729586	0.0596354	2	0.00657505	0.163795
SL000276	ENSG00000130203	Apolipoprotein E	Apo E	P02649	APOE	HDL_cholesterol	0.108592	3.07093e-09	0.001_T	HIS	-10.2967	-2.24552	7.28987e-25	7.59728e-07	-16.2105	-0.0664099	4.25289e-59	9.58865e-07	0.996372	0.0693052	2	0.00176169	0.475226
SL000277	ENSG00000130203	Apolipoprotein E (isoform E2)	Apo E2	P02649	APOE	HDL_cholesterol	0.115206	1.08943e-09	0.001_T	HIS	-10.2967	-2.36507	7.28987e-25	7.59728e-07	-16.2105	-0.0699456	4.25289e-59	9.58865e-07	0.991467	0.100925	2	1.86282e-06	0.981617
SL004668	ENSG00000130203	Apolipoprotein E (isoform E3)	Apo E3	P02649	APOE	HDL_cholesterol	0.0926812	8.74549e-08	0.001_T	HIS	-10.2967	-2.61745	7.28987e-25	7.59728e-07	-16.2105	-0.0774094	4.25289e-59	9.58865e-07	0.988813	0.0545382	2	0.00199854	0.444912
SL004669	ENSG00000130203	Apolipoprotein E (isoform E4)	Apo E4	P02649	APOE	HDL_cholesterol	0.0818433	4.48615e-07	0.001_T	HIS	-10.2967	-2.87597	7.28987e-25	7.59728e-07	-16.2105	-0.085055	4.25289e-59	9.58865e-07	0.949552	0.0585152	2	0.00657505	0.163795
SL000276	ENSG00000130203	Apolipoprotein E	Apo E	P02649	APOE	LDL_cholesterol	0.108592	3.07093e-09	0.001_T	HIS	30.6148	18.4559	7.76599e-206	7.59728e-07	15.8756	0.462748	9.35439e-57	9.58865e-07	0.996372	0.996633	2	0.00176169	0.475226
SL000277	ENSG00000130203	Apolipoprotein E (isoform E2)	Apo E2	P02649	APOE	LDL_cholesterol	0.115206	1.08943e-09	0.001_T	HIS	30.6148	19.4385	7.76599e-206	7.59728e-07	15.8756	0.487385	9.35439e-57	9.58865e-07	0.991467	0.992226	2	1.86282e-06	0.981617
SL004668	ENSG00000130203	Apolipoprotein E (isoform E3)	Apo E3	P02649	APOE	LDL_cholesterol	0.0926812	8.74549e-08	0.001_T	HIS	30.6148	21.5128	7.76599e-206	7.59728e-07	15.8756	0.539394	9.35439e-57	9.58865e-07	0.988813	0.989817	2	0.00199854	0.444912
SL004669	ENSG00000130203	Apolipoprotein E (isoform E4)	Apo E4	P02649	APOE	LDL_cholesterol	0.0818433	4.48615e-07	0.001_T	HIS	30.6148	23.6375	7.76599e-206	7.59728e-07	15.8756	0.592669	9.35439e-57	9.58865e-07	0.949552	0.954311	2	0.00657505	0.163795
SL000276	ENSG00000130203	Apolipoprotein E	Apo E	P02649	APOE	Total_cholesterol	0.108592	3.07093e-09	0.001_T	HIS	22.3927	14.9714	4.63792e-111	7.59728e-07	14.9795	0.352272	9.99995e-51	9.58865e-07	0.996372	0.996633	2	0.00176169	0.475226
SL000277	ENSG00000130203	Apolipoprotein E (isoform E2)	Apo E2	P02649	APOE	Total_cholesterol	0.115206	1.08943e-09	0.001_T	HIS	22.3927	15.7685	4.63792e-111	7.59728e-07	14.9795	0.371028	9.99995e-51	9.58865e-07	0.991467	0.992226	2	1.86282e-06	0.981617
SL004668	ENSG00000130203	Apolipoprotein E (isoform E3)	Apo E3	P02649	APOE	Total_cholesterol	0.0926812	8.74549e-08	0.001_T	HIS	22.3927	17.4511	4.63792e-111	7.59728e-07	14.9795	0.41062	9.99995e-51	9.58865e-07	0.988813	0.989817	2	0.00199854	0.444912
SL004669	ENSG00000130203	Apolipoprotein E (isoform E4)	Apo E4	P02649	APOE	Total_cholesterol	0.0818433	4.48615e-07	0.001_T	HIS	22.3927	19.1747	4.63792e-111	7.59728e-07	14.9795	0.451176	9.99995e-51	9.58865e-07	0.949552	0.954311	2	0.00657505	0.163795
SL001791	ENSG00000242252	Osteocalcin	Osteocalcin	P02818	BGLAP	WBC	0.0274842	0.0042617	0.001_T	HIS	6.93918	0.0571878	3.94394e-12	7.59728e-07					0.0634834		1	8.07485e-06	0.961797
SL004783	ENSG00000163221	Protein S100-A12	S100A12	P80511	S100A12	WBC	0.0358187	0.00084762	0.001_T	HIS	-4.98096	-0.0531287	6.32682e-07	7.59728e-07	-2.77056	-0.0267586	0.00559607	9.58865e-07	0.0706619		0	0.000508646	0.702189
SL006108	ENSG00000073754	CD5 antigen-like	CD5L	O43866	CD5L	WBC	0.0474056	0.00016358	0.001_T	HIS	5.9349	0.0454874	2.94023e-09	7.59728e-07	1.03541	0.00796584	0.300476	9.58865e-07	0.0466768		1	0.00114718	0.566453
SL007674	ENSG00000122224	T-lymphocyte surface antigen Ly-9	LY9	Q9HBG7	LY9	WBC	0.17778	1.7624e-14	0.001_T	HIS	-5.09642	-0.0212478	3.46136e-07	7.59728e-07	-0.0562405	-0.00175263	0.95515	9.58865e-07	0.00195506		2	0.0591292	2.15333e-05	0.617006	0.00117339	0.537231
SL008609	ENSG00000162747	Low affinity immunoglobulin gamma Fc region receptor III-B	FCG3B	O75015	FCGR3B	WBC	0.170131	7.02937e-14	0.001_T	HIS	6.5971	0.142673	4.19292e-11	7.59728e-07	2.76433	0.0390679	0.00570403	9.58865e-07	1.79402e-06		0	0.13541	4.76925e-11	2.77659	0.0295828	0.00549331
SL016549	ENSG00000131791	AMP Kinase (alpha2beta2gamma1)	AMPK a2b2g1	P54646 O43741 P54619	PRKAA2 PRKAB2 PRKAG1	WBC	0.016789	0.0254544	0.001_T	HIS	-4.9727	-0.047805	6.60275e-07	7.59728e-07	-0.760299	-0.0354659	0.447076	9.58865e-07	0.066982		0	0.00130405	0.541432
SL000051	ENSG00000132693	C-reactive protein	CRP	P02741	CRP	C-reactive	0.102168	1.09653e-05	0.01_F	AFA	22.2508	0.767483	1.10734e-109	8.95768e-07					0.851246		0	0.00318001	0.460252	16.0415	1.16819	6.55048e-58
SL000277	ENSG00000130203	Apolipoprotein E (isoform E2)	Apo E2	P02649	APOE	C-reactive	0.212557	6.04342e-11	0.01_F	AFA	-5.27521	-0.0836897	1.32602e-07	8.95768e-07	-20.3105	-0.100211	1.03886e-91	1.01711e-06	0.0464018		3	0.0018073	0.583885	-1.08625	-0.156284	0.277368
SL000573	ENSG00000132703	Serum amyloid P-component	SAP	P02743	APCS	C-reactive	0.0826354	9.58349e-05	0.01_F	AFA	-11.4271	-0.397506	3.06284e-30	8.95768e-07	-14.2102	-0.192204	7.92327e-46	1.01711e-06	0.0498278		0	8.31092e-05	0.905046
SL001943	ENSG00000160712	Interleukin-6 receptor subunit alpha	IL-6 sRa	P08887	IL6R	C-reactive	0.418176	5.34945e-24	0.01_F	AFA	-10.8337	-0.0648483	2.38425e-27	8.95768e-07	-24.5011	-0.0727579	1.43613e-132	1.01711e-06	0.995754		2	0.00309588	0.46291	0.579498	0.161611	0.562253
SL002086	ENSG00000142748	Ficolin-3	Ficolin-3	O75636	FCN3	C-reactive	0.0664339	0.000391606	0.01_F	AFA	-4.95583	-0.121956	7.20212e-07	8.95768e-07					0.0564854		0	0.0539975	0.00175967	-0.130323	-0.000173825	0.896311
SL004668	ENSG00000130203	Apolipoprotein E (isoform E3)	Apo E3	P02649	APOE	C-reactive	0.233952	6.34509e-12	0.01_F	AFA	-4.9774	-0.0719144	6.4443e-07	8.95768e-07	-22.4099	-0.0871959	3.15464e-111	1.01711e-06	0.0401748		3	0.00401843	0.395847	1.3098	0.0888872	0.190264
SL002086	ENSG00000142748	Ficolin-3	Ficolin-3	O75636	FCN3	Diastolic_blood	0.0664339	0.000391606	0.01_F	AFA	5.25199	1.48644	1.50468e-07	8.95768e-07					0.0158798		0	0.0539975	0.00175967	1.04988	0.457628	0.293773
SL002086	ENSG00000142748	Ficolin-3	Ficolin-3	O75636	FCN3	Fasting_glucose	0.0664339	0.000391606	0.01_F	AFA	-5.77239	-0.148221	7.81563e-09	8.95768e-07					0.0199634		0	0.0539975	0.00175967	0.345291	0.0064975	0.729876
SL002086	ENSG00000142748	Ficolin-3	Ficolin-3	O75636	FCN3	Fasting_insulin	0.0664339	0.000391606	0.01_F	AFA	-5.04106	-0.132963	4.62959e-07	8.95768e-07					0.0256633		0	0.0539975	0.00175967	-0.0868502	-0.00283597	0.930791
SL000276	ENSG00000130203	Apolipoprotein E	Apo E	P02649	APOE	HDL_cholesterol	0.270402	7.08226e-14	0.01_F	AFA	-9.67484	-1.66907	3.85707e-22	8.95768e-07	-16.2105	-0.0537997	4.25289e-59	1.01711e-06	0.998664		3	0.0017943	0.576629	1.27237	9.9242	0.203243
SL000277	ENSG00000130203	Apolipoprotein E (isoform E2)	Apo E2	P02649	APOE	HDL_cholesterol	0.212557	6.04342e-11	0.01_F	AFA	-9.69146	-1.90797	3.2782e-22	8.95768e-07	-14.3734	-0.0668157	7.59759e-47	1.01711e-06	0.985362		3	0.0018073	0.583885	0.0608071	0.363312	0.951513
SL000668	ENSG00000135218	Platelet glycoprotein 4	CD36 ANTIGEN	P16671	CD36	HDL_cholesterol	0.254112	2.49456e-13	0.01_F	AFA	-10.0953	-2.79365	5.79744e-24	8.95768e-07					0.996802		3	0.000245713	0.833053	-3.58392	-2.79106	0.000338473
SL004668	ENSG00000130203	Apolipoprotein E (isoform E3)	Apo E3	P02649	APOE	HDL_cholesterol	0.233952	6.34509e-12	0.01_F	AFA	-10.2967	-2.02821	7.28987e-25	8.95768e-07	-16.2105	-0.059983	4.25289e-59	1.01711e-06	0.998524		3	0.00401843	0.395847	1.29056	1.70176	0.196857
SL004669	ENSG00000130203	Apolipoprotein E (isoform E4)	Apo E4	P02649	APOE	HDL_cholesterol	0.198444	4.44853e-10	0.01_F	AFA	-8.93225	-1.93777	4.17441e-19	8.95768e-07	-16.2105	-0.0712393	4.25289e-59	1.01711e-06	0.969118		3	0.00615026	0.308756	0.0589753	0.114491	0.952972
SL004720	ENSG00000221823	Calcineurin subunit B type 1	Calcineurin B a	P63098	PPP3R1	HDL_cholesterol	0.0326496	0.0175187	0.01_F	AFA	-5.06516	-4.27417	4.08051e-07	8.95768e-07					0.103798		0	0.0700239	0.000400169	-0.371026	-0.629114	0.710618
SL000276	ENSG00000130203	Apolipoprotein E	Apo E	P02649	APOE	LDL_cholesterol	0.270402	7.08226e-14	0.01_F	AFA	31.3389	15.146	1.38012e-215	8.95768e-07	14.9795	0.37488	9.99995e-51	1.01711e-06	0.991242		3	0.0017943	0.576629	2.37132	37.9754	0.0177248
SL000277	ENSG00000130203	Apolipoprotein E (isoform E2)	Apo E2	P02649	APOE	LDL_cholesterol	0.212557	6.04342e-11	0.01_F	AFA	27.6847	14.9113	1.06786e-168	8.95768e-07	15.4219	0.473516	1.16688e-53	1.01711e-06	0.971677		3	0.0018073	0.583885	-0.052336	-1.25557	0.958261
SL000437	ENSG00000257017	Haptoglobin	Haptoglobin, Mixed Type	P00738	HP	LDL_cholesterol	0.343151	4.14438e-19	0.01_F	AFA	-5.89707	-3.95538	3.70016e-09	8.95768e-07					0.994663	7.28613e-08	0	0.438879	3.03563e-25	-4.8642	-2.68129	1.1492e-06
SL004668	ENSG00000130203	Apolipoprotein E (isoform E3)	Apo E3	P02649	APOE	LDL_cholesterol	0.233952	6.34509e-12	0.01_F	AFA	30.6148	16.6698	7.76599e-206	8.95768e-07	14.9795	0.417966	9.99995e-51	1.01711e-06	0.992997		3	0.00401843	0.395847	2.49651	7.07043	0.0125421
SL004669	ENSG00000130203	Apolipoprotein E (isoform E4)	Apo E4	P02649	APOE	LDL_cholesterol	0.198444	4.44853e-10	0.01_F	AFA	30.7535	18.8568	1.0987e-207	8.95768e-07	14.9795	0.4964	9.99995e-51	1.01711e-06	0.940884		3	0.00615026	0.308756	3.08814	4.4799	0.00201414
SL002086	ENSG00000142748	Ficolin-3	Ficolin-3	O75636	FCN3	Mean_corpuscular_hemoglobin	0.0664339	0.000391606	0.01_F	AFA	-5.74195	-0.2378	9.35923e-09	8.95768e-07					0.0156043		0	0.0539975	0.00175967	-0.26846	-0.00881137	0.788345
SL000668	ENSG00000135218	Platelet glycoprotein 4	CD36 ANTIGEN	P16671	CD36	Platelet	0.254112	2.49456e-13	0.01_F	AFA	5.72071	6.90056	1.0608e-08	8.95768e-07					0.991706		3	0.000245713	0.833053	1.01334	4.17313	0.310899
SL005224	ENSG00000117400	Thrombopoietin Receptor	Thrombopoietin Receptor	P40238	MPL	Platelet	0.0724235	0.000237303	0.01_F	AFA	-7.5704	-14.4273	3.72086e-14	8.95768e-07					0.202334		2	0	1
SL000276	ENSG00000130203	Apolipoprotein E	Apo E	P02649	APOE	Total_cholesterol	0.270402	7.08226e-14	0.01_F	AFA	22.5392	12.0477	1.71527e-112	8.95768e-07	14.9795	0.285381	9.99995e-51	1.01711e-06	0.991563		3	0.0017943	0.576629	3.24049	72.7596	0.00119323
SL000277	ENSG00000130203	Apolipoprotein E (isoform E2)	Apo E2	P02649	APOE	Total_cholesterol	0.212557	6.04342e-11	0.01_F	AFA	20.8381	12.4602	1.954e-96	8.95768e-07	15.4219	0.360238	1.16688e-53	1.01711e-06	0.971857		3	0.0018073	0.583885	0.918517	5.66086	0.358348
SL000437	ENSG00000257017	Haptoglobin	Haptoglobin, Mixed Type	P00738	HP	Total_cholesterol	0.343151	4.14438e-19	0.01_F	AFA	-5.92193	-4.29718	3.18195e-09	8.95768e-07					0.994806	7.24171e-08	0	0.438879	3.03563e-25	-4.96677	-2.9068	6.80778e-07
SL000276	ENSG00000130203	Apolipoprotein E	Apo E	P02649	APOE	Triglyceride	0.270402	7.08226e-14	0.01_F	AFA	-6.19488	-0.0392153	5.83286e-10	8.95768e-07	-25.6093	-0.0867445	1.20042e-144	1.01711e-06	0.054958		3	0.0017943	0.576629	0.255774	0.111387	0.798126
SL004669	ENSG00000130203	Apolipoprotein E (isoform E4)	Apo E4	P02649	APOE	Triglyceride	0.198444	4.44853e-10	0.01_F	AFA	-6.92255	-0.0561815	4.4359e-12	8.95768e-07	-25.6093	-0.114863	1.20042e-144	1.01711e-06	0.0611442		3	0.00615026	0.308756	-0.488776	-0.00617434	0.625
SL015728	ENSG00000084734	Glucokinase regulatory protein	GCKR	Q14397	GCKR	Triglyceride	0.0477886	0.00367367	0.01_F	AFA	-7.62216	-0.0976886	2.49472e-14	8.95768e-07	-22.9962	-0.186948	5.08349e-117	1.01711e-06	0.0816671		0	0.0064662	0.296502	-3.20982	-0.0636644	0.00132817
SL002086	ENSG00000142748	Ficolin-3	Ficolin-3	O75636	FCN3	Waist-hip51	0.0664339	0.000391606	0.01_F	AFA	-6.416	-0.293937	1.39903e-10	8.95768e-07					0.0184019		0	0.0539975	0.00175967	0.268165	0.0180246	0.788572
SL000051	ENSG00000132693	C-reactive protein	CRP	P02741	CRP	WBC	0.102168	1.09653e-05	0.01_F	AFA	-10.945	-0.109872	7.01876e-28	8.95768e-07					0.0483941		0	0.00318001	0.460252	-11.6983	-0.213175	1.30101e-31
SL000573	ENSG00000132703	Serum amyloid P-component	SAP	P02743	APCS	WBC	0.0826354	9.58349e-05	0.01_F	AFA	6.89468	0.0722061	5.39846e-12	8.95768e-07	1.08079	0.0145757	0.279789	1.01711e-06	0.0448017		0	8.31092e-05	0.905046
SL001729	ENSG00000108342	Granulocyte colony-stimulating factor	G-CSF	P09919	CSF3	WBC	0.0545186	0.00203582	0.01_F	AFA	-9.49685	-0.0784097	2.16331e-21	8.95768e-07	-37.968	-0.29355	0	1.01711e-06	0.546178		2	0.0113172	0.157878
SL007674	ENSG00000122224	T-lymphocyte surface antigen Ly-9	LY9	Q9HBG7	LY9	WBC	0.0623786	0.000642606	0.01_F	AFA	-6.51062	-0.0568741	7.48404e-11	8.95768e-07					0.0548034		2	0.00561135	0.317552	0.0541452	-0.00889311	0.95682
SL014228	ENSG00000162739	SLAM family member 6	SLAF6	Q96DU3	SLAMF6	WBC	0.0379387	0.00924276	0.01_F	AFA	8.59111	0.10299	8.61302e-18	8.95768e-07					0.0526246		0	0.0184496	0.0662376
SL016928	ENSG00000026751	SLAM family member 7	SLAF7	Q9NQ25	SLAMF7	WBC	0.225428	1.73733e-11	0.01_F	AFA	-5.88307	-0.030357	4.02717e-09	8.95768e-07	4.94838	0.018979	7.4832e-07	1.01711e-06	0.0517588		1	0.00096952	0.686231
SL000051	ENSG00000132693	C-reactive protein	CRP	P02741	CRP	C-reactive	0.0198633	1.05967e-05	0.01_F	ALL	19.8276	0.538811	1.72204e-87	8.95768e-07	27.2997	0.4099	4.28016e-164	1.01711e-06	0.989226		0	0.00929743	0.00267089	24.8769	2.03569	1.3225e-136
SL000573	ENSG00000132703	Serum amyloid P-component	SAP	P02743	APCS	C-reactive	0.0257774	5.2523e-07	0.01_F	ALL	-9.40522	-0.371892	5.19216e-21	8.95768e-07	-15.5118	-0.211441	2.88486e-54	1.01711e-06	0.0196944		0	0.0113541	0.000923536	-7.38205	-0.334365	1.55876e-13
SL001943	ENSG00000160712	Interleukin-6 receptor subunit alpha	IL-6 sRa	P08887	IL6R	C-reactive	0.651064	1.23205e-262	0.01_F	ALL	-11.2419	-0.0833096	2.53961e-29	8.95768e-07	-38.2635	-0.0788127	0	1.01711e-06	0.99577		1	0.180689	5.60694e-45	0.286025	0.0138123	0.774859
SL001990	ENSG00000136689	Interleukin-1 receptor antagonist protein	IL-1Ra	P18510	IL1RN	C-reactive	0.0869803	3.33035e-21	0.01_F	ALL	-6.66593	-0.138367	2.62993e-11	8.95768e-07	-17.481	-0.0992804	1.99806e-68	1.01711e-06	0.981316	0.96771	0	0.0835975	2.29261e-20	-6.44329	-0.193702	1.16911e-10
SL000668	ENSG00000135218	Platelet glycoprotein 4	CD36 ANTIGEN	P16671	CD36	HDL_cholesterol	0.0610824	3.46556e-15	0.01_F	ALL	-5.34673	-1.60437	8.95579e-08	8.95768e-07	2.11936	0.0599178	0.0340604	1.01711e-06	0.209425		0	0.0278537	1.80349e-07	-6.44466	-1.90351	1.1586e-10
SL000437	ENSG00000257017	Haptoglobin	Haptoglobin, Mixed Type	P00738	HP	LDL_cholesterol	0.381631	8.43892e-111	0.01_F	ALL	-4.96401	-1.79896	6.90516e-07	8.95768e-07	-18.729	-0.0533743	2.87494e-78	1.01711e-06	0.991927	0.984877	0	0.53476	1.74225e-186	-6.08696	-1.88256	1.15073e-09
SL006108	ENSG00000073754	CD5 antigen-like	CD5L	O43866	CD5L	WBC	0.0250277	7.62613e-07	0.01_F	ALL	10.568	0.140138	4.19367e-26	8.95768e-07	0.922137	0.00962353	0.356457	1.01711e-06	0.0151534		0	0.0104256	0.00134169	9.96443	0.385809	2.1813e-23
SL010450	ENSG00000117091	CD48 antigen	CD48	P09326	CD48	WBC	0.0534337	2.91085e-13	0.01_F	ALL	-5.85951	-0.0493222	4.64233e-09	8.95768e-07	-3.59992	-0.0358698	0.000318312	1.01711e-06	0.0310613		0	0.0408428	2.06585e-10	-0.84161	-0.0133571	0.400006
SL000276	ENSG00000130203	Apolipoprotein E	Apo E	P02649	APOE	C-reactive	0.0655623	1.27183e-07	0.01_F	CAU	-12.5127	-0.333519	6.36575e-36	8.95768e-07	-25.7382	-0.402731	4.36993e-146	1.01711e-06	0.992683	0.996392	2	2.48059e-05	0.920144
SL000277	ENSG00000130203	Apolipoprotein E (isoform E2)	Apo E2	P02649	APOE	C-reactive	0.0708234	3.64613e-08	0.01_F	CAU	-12.3728	-0.314871	3.66825e-35	8.95768e-07	-25.7502	-0.400891	3.20835e-146	1.01711e-06	0.992769	0.997378	2	0.00187906	0.382048
SL001943	ENSG00000160712	Interleukin-6 receptor subunit alpha	IL-6 sRa	P08887	IL6R	C-reactive	0.727333	6.48724e-142	0.01_F	CAU	-11.8718	-0.0910459	1.65868e-32	8.95768e-07	-26.046	-0.0771979	1.49458e-149	1.01711e-06	0.995831		1	0.0318784	0.000279333	5.55191	0.295907	2.82569e-08
SL003848	ENSG00000164111	Annexin A5	Annexin V	P08758	ANXA5	C-reactive	0.0151211	0.0126642	0.01_F	CAU	-7.25894	-0.270535	3.90129e-13	8.95768e-07	3.15043	0.0547187	0.00163032	1.01711e-06	0.0102359		0	0.0055319	0.132254
SL004668	ENSG00000130203	Apolipoprotein E (isoform E3)	Apo E3	P02649	APOE	C-reactive	0.0530394	2.05589e-06	0.01_F	CAU	-12.3259	-0.375605	6.56658e-35	8.95768e-07	-25.7493	-0.485575	3.28076e-146	1.01711e-06	0.98451	0.99272	2	0.00091575	0.540723
SL004669	ENSG00000130203	Apolipoprotein E (isoform E4)	Apo E4	P02649	APOE	C-reactive	0.0568316	9.66043e-07	0.01_F	CAU	-12.6209	-0.370167	1.61863e-36	8.95768e-07	-25.7133	-0.429208	8.30634e-146	1.01711e-06	0.990875	0.99407	2	0.00014527	0.809451
SL000252	ENSG00000175899	Alpha-2-macroglobulin	a2-Macroglobulin	P01023	A2M	Chronic_kidney	0.0175281	0.00658005	0.01_F	CAU	9.31373	0.771291	1.23423e-20	8.95768e-07	-1.55477	-0.0163681	0.12	1.01711e-06	0.00417012		1	0.000545358	0.638928
SL003848	ENSG00000164111	Annexin A5	Annexin V	P08758	ANXA5	Chronic_kidney	0.0151211	0.0126642	0.01_F	CAU	-8.19213	-0.802768	2.56652e-16	8.95768e-07	-1.20036	-0.12576	0.23	1.01711e-06	0.00568665		0	0.0055319	0.132254
SL000252	ENSG00000175899	Alpha-2-macroglobulin	a2-Macroglobulin	P01023	A2M	End_renal	0.0175281	0.00658005	0.01_F	CAU	7.20398	1.29721	5.84788e-13	8.95768e-07	0.259622	0.0508145	0.795155	1.01711e-06	0.00481293		1	0.000545358	0.638928
SL003848	ENSG00000164111	Annexin A5	Annexin V	P08758	ANXA5	End_renal	0.0151211	0.0126642	0.01_F	CAU	-6.62475	-1.1445	3.47839e-11	8.95768e-07	-0.941155	0.0504876	0.346626	1.01711e-06	0.0036571		0	0.0055319	0.132254
SL010928	ENSG00000178035	Inosine-5'-monophosphate dehydrogenase 2	IMDH2	P12268	IMPDH2	End_renal	0.0102608	0.0401803	0.01_F	CAU	6.81841	2.37111	9.20546e-12	8.95768e-07	-0.240451	-0.0178692	0.809981	1.01711e-06	0.00886816		0	0.00615086	0.114484	-0.802221	-0.244152	0.422425
SL011768	ENSG00000015676	NudC domain-containing protein 3	NUDC3	Q8IVD9	NUDCD3	End_renal	0.0165789	0.00946888	0.01_F	CAU	7.51355	1.25859	5.7544e-14	8.95768e-07	-0.569309	-0.0499437	0.569147	1.01711e-06	0.00706497		2	0.049703	4.37738e-06	-1.77614	-0.383971	0.075709
SL000252	ENSG00000175899	Alpha-2-macroglobulin	a2-Macroglobulin	P01023	A2M	Fasting_glucose	0.0175281	0.00658005	0.01_F	CAU	4.91329	0.13217	8.95603e-07	8.95768e-07	0.257026	0.000583251	0.797158	1.01711e-06	0.00577854		1	0.000545358	0.638928
SL008956	ENSG00000113273	Arylsulfatase B	ARSB	P15848	ARSB	Glomerular	0.0684999	6.23764e-08	0.01_F	CAU	6.63004	2.01038	3.35587e-11	8.95768e-07	-5.35122	-0.00438789	8.73654e-08	1.01711e-06	0.010865		2	2.33481e-06	0.975468
SL011768	ENSG00000015676	NudC domain-containing protein 3	NUDC3	Q8IVD9	NUDCD3	Glomerular	0.0165789	0.00946888	0.01_F	CAU	8.41667	3.26271	3.87341e-17	8.95768e-07	-1.66883	0.000387633	0.0951513	1.01711e-06	0.00571876		2	0.049703	4.37738e-06	-0.597784	-0.368148	0.549984
SL000011	ENSG00000081051	alpha-Fetoprotein	AFP	P02771	AFP	HDL_cholesterol	0.0211408	0.00266202	0.01_F	CAU	5.30856	2.42154	1.10495e-07	8.95768e-07	1.64905	0.0123982	0.0991374	1.01711e-06	0.00704654		1	0.0236766	0.00188327	1.18656	0.642518	0.235401
SL006777	ENSG00000090512	Fetuin-B	FETUB	Q9UGM5	FETUB	HDL_cholesterol	0.0810011	3.86536e-09	0.01_F	CAU	6.49212	1.60265	8.46348e-11	8.95768e-07	-0.413213	-0.00280464	0.679451	1.01711e-06	0.00953257		1	2.67995e-07	0.991802	0.0171082	0.26103	0.98635
SL010928	ENSG00000178035	Inosine-5'-monophosphate dehydrogenase 2	IMDH2	P12268	IMPDH2	HDL_cholesterol	0.0102608	0.0401803	0.01_F	CAU	5.40916	3.09067	6.33213e-08	8.95768e-07	1.49391	0.0171826	0.1352	1.01711e-06	0.00471941		0	0.00615086	0.114484	1.34261	0.668108	0.179399
SL003848	ENSG00000164111	Annexin A5	Annexin V	P08758	ANXA5	Height	0.0151211	0.0126642	0.01_F	CAU	-6.74496	-0.176406	1.53067e-11	8.95768e-07	-1.49223	-0.00371767	0.13564	1.01711e-06	0.00964985		0	0.0055319	0.132254
SL018629	ENSG00000108375	E3 ubiquitin-protein ligase RNF43	RNF43	Q68DV7	RNF43	Height	0.0436852	1.85144e-05	0.01_F	CAU	-5.82442	-0.0491858	5.73099e-09	8.95768e-07	-0.8571	-0.0040586	0.391389	1.01711e-06	0.122913
SL006088	ENSG00000176170	Sphingosine kinase 1	Sphingosine kinase 1	Q9NYA1	SPHK1	Hemoglobin	0.0370194	7.59071e-05	0.01_F	CAU	-5.30673	-0.257207	1.11609e-07	8.95768e-07					0.161689
SL000276	ENSG00000130203	Apolipoprotein E	Apo E	P02649	APOE	LDL_cholesterol	0.0655623	1.27183e-07	0.01_F	CAU	7.44075	7.67366	1.00117e-13	8.95768e-07	15.089	0.304196	1.9126e-51	1.01711e-06	0.992681	0.611789	2	2.48059e-05	0.920144
SL000277	ENSG00000130203	Apolipoprotein E (isoform E2)	Apo E2	P02649	APOE	LDL_cholesterol	0.0708234	3.64613e-08	0.01_F	CAU	7.00126	6.91073	2.53675e-12	8.95768e-07	15.096	0.302898	1.71938e-51	1.01711e-06	0.992766	0.0292345	2	0.00187906	0.382048
SL003848	ENSG00000164111	Annexin A5	Annexin V	P08758	ANXA5	LDL_cholesterol	0.0151211	0.0126642	0.01_F	CAU	11.8128	17.6028	3.35352e-32	8.95768e-07	-1.05032	-0.0150223	0.293572	1.01711e-06	0.0150301		0	0.0055319	0.132254
SL004668	ENSG00000130203	Apolipoprotein E (isoform E3)	Apo E3	P02649	APOE	LDL_cholesterol	0.0530394	2.05589e-06	0.01_F	CAU	6.86285	8.11459	6.74985e-12	8.95768e-07	15.0955	0.366932	1.73266e-51	1.01711e-06	0.984505	0.508377	2	0.00091575	0.540723
SL004669	ENSG00000130203	Apolipoprotein E (isoform E4)	Apo E4	P02649	APOE	LDL_cholesterol	0.0568316	9.66043e-07	0.01_F	CAU	7.79396	8.82203	6.49431e-15	8.95768e-07	15.0744	0.324084	2.38651e-51	1.01711e-06	0.990872	0.298699	2	0.00014527	0.809451
SL011768	ENSG00000015676	NudC domain-containing protein 3	NUDC3	Q8IVD9	NUDCD3	LDL_cholesterol	0.0165789	0.00946888	0.01_F	CAU	5.90129	5.70755	3.6068e-09	8.95768e-07	-1.99914	-0.0148437	0.0455928	1.01711e-06	0.0149468		2	0.049703	4.37738e-06	-1.37974	-2.4483	0.167666
SL000252	ENSG00000175899	Alpha-2-macroglobulin	a2-Macroglobulin	P01023	A2M	Mean_corpuscular_hemoglobin	0.0175281	0.00658005	0.01_F	CAU	5.76357	0.262093	8.23516e-09	8.95768e-07					0.00938035		1	0.000545358	0.638928
SL000252	ENSG00000175899	Alpha-2-macroglobulin	a2-Macroglobulin	P01023	A2M	Platelet	0.0175281	0.00658005	0.01_F	CAU	-8.80513	-14.0791	1.30703e-18	8.95768e-07					0.00750686		1	0.000545358	0.638928
SL006777	ENSG00000090512	Fetuin-B	FETUB	Q9UGM5	FETUB	Platelet	0.0810011	3.86536e-09	0.01_F	CAU	-7.02231	-9.38885	2.18232e-12	8.95768e-07	0.247017	0.00113235	0.804895	1.01711e-06	0.0117648		1	2.67995e-07	0.991802	-0.0921487	2.67567	0.92658
SL014469	ENSG00000160691	SHC-transforming protein 1	SHC1	P29353	SHC1	Platelet	0.0122308	0.0256946	0.01_F	CAU	4.99855	13.0453	5.77642e-07	8.95768e-07	1.86592	0.0255744	0.0620532	1.01711e-06	0.00676601		1	0	1
SL003848	ENSG00000164111	Annexin A5	Annexin V	P08758	ANXA5	QRS_duration	0.0151211	0.0126642	0.01_F	CAU	-5.27174	-2.30513	1.35139e-07	8.95768e-07	-1.68236	-0.174942	0.0924991	1.01711e-06	0.00867308		0	0.0055319	0.132254
SL010928	ENSG00000178035	Inosine-5'-monophosphate dehydrogenase 2	IMDH2	P12268	IMPDH2	QRS_duration	0.0102608	0.0401803	0.01_F	CAU	-6.14584	-2.7345	7.95423e-10	8.95768e-07	0.990679	0.0325329	0.321842	1.01711e-06	0.00801237		0	0.00615086	0.114484	-1.12028	-0.538863	0.262594
SL011768	ENSG00000015676	NudC domain-containing protein 3	NUDC3	Q8IVD9	NUDCD3	QRS_duration	0.0165789	0.00946888	0.01_F	CAU	-5.40463	-0.948694	6.49426e-08	8.95768e-07	-1.08558	-0.0333338	0.277663	1.01711e-06	0.0424211		2	0.049703	4.37738e-06	1.9629	0.987315	0.0496582
SL011768	ENSG00000015676	NudC domain-containing protein 3	NUDC3	Q8IVD9	NUDCD3	QT_interval	0.0165789	0.00946888	0.01_F	CAU	-7.994	-4.13319	1.30633e-15	8.95768e-07	-0.631451	-0.159917	0.527746	1.01711e-06	0.00827013		2	0.049703	4.37738e-06	0.824853	0.913722	0.409455
SL006777	ENSG00000090512	Fetuin-B	FETUB	Q9UGM5	FETUB	Smoking	0.0810011	3.86536e-09	0.01_F	CAU	6.27146	0.0956479	3.57674e-10	8.95768e-07	-0.520278	-0.00912542	0.60287	1.01711e-06	0.00906959		1	2.67995e-07	0.991802	-0.439643	0.0147863	0.660196
SL006777	ENSG00000090512	Fetuin-B	FETUB	Q9UGM5	FETUB	Systolic_blood	0.0810011	3.86536e-09	0.01_F	CAU	6.33434	2.21124	2.38361e-10	8.95768e-07	0.419442	0.00309482	0.674893	1.01711e-06	0.0127923		1	2.67995e-07	0.991802	-0.378265	-0.246808	0.705234
SL000276	ENSG00000130203	Apolipoprotein E	Apo E	P02649	APOE	Total_cholesterol	0.0655623	1.27183e-07	0.01_F	CAU	6.17508	7.10285	6.61317e-10	8.95768e-07	15.089	0.255592	1.9126e-51	1.01711e-06	0.992683	0.996394	2	2.48059e-05	0.920144
SL000277	ENSG00000130203	Apolipoprotein E (isoform E2)	Apo E2	P02649	APOE	Total_cholesterol	0.0708234	3.64613e-08	0.01_F	CAU	5.62919	6.2051	1.81061e-08	8.95768e-07	15.096	0.255166	1.71938e-51	1.01711e-06	0.992768	0.997379	2	0.00187906	0.382048
SL003848	ENSG00000164111	Annexin A5	Annexin V	P08758	ANXA5	Total_cholesterol	0.0151211	0.0126642	0.01_F	CAU	10.5251	17.4494	6.61867e-26	8.95768e-07	-1.28941	-0.0209365	0.197255	1.01711e-06	0.0102344		0	0.0055319	0.132254
SL004668	ENSG00000130203	Apolipoprotein E (isoform E3)	Apo E3	P02649	APOE	Total_cholesterol	0.0530394	2.05589e-06	0.01_F	CAU	5.46396	7.2158	4.65633e-08	8.95768e-07	15.0955	0.309329	1.73266e-51	1.01711e-06	0.98451	0.992724	2	0.00091575	0.540723
SL004669	ENSG00000130203	Apolipoprotein E (isoform E4)	Apo E4	P02649	APOE	Total_cholesterol	0.0568316	9.66043e-07	0.01_F	CAU	6.604	8.32782	4.00202e-11	8.95768e-07	15.0744	0.271739	2.38651e-51	1.01711e-06	0.990875	0.994075	2	0.00014527	0.809451
SL000252	ENSG00000175899	Alpha-2-macroglobulin	a2-Macroglobulin	P01023	A2M	Triglyceride	0.0175281	0.00658005	0.01_F	CAU	-6.89942	-0.0772077	5.22152e-12	8.95768e-07					0.00775397		1	0.000545358	0.638928
SL006777	ENSG00000090512	Fetuin-B	FETUB	Q9UGM5	FETUB	Triglyceride	0.0810011	3.86536e-09	0.01_F	CAU	-7.37244	-0.0709911	1.67528e-13	8.95768e-07	0.405026	0.00259975	0.685458	1.01711e-06	0.0312719		1	2.67995e-07	0.991802	0.0632116	0.0123149	0.949598
SL010388	ENSG00000275896	Trypsin-2	Trypsin 2	P07478	PRSS2	Triglyceride	0.0348166	0.000138787	0.01_F	CAU	-5.55578	-0.0739625	2.76368e-08	8.95768e-07	-1.3561	-0.0101282	0.175068	1.01711e-06	0.00683217		0	0.00136544	0.458569	-1.02515	-0.0339741	0.305291
SL003848	ENSG00000164111	Annexin A5	Annexin V	P08758	ANXA5	Waist-hip50	0.0151211	0.0126642	0.01_F	CAU	6.81032	0.270245	9.73796e-12	8.95768e-07	5.46306	0.0886607	4.68e-08	1.01711e-06	0.00743327		0	0.0055319	0.132254
SL011768	ENSG00000015676	NudC domain-containing protein 3	NUDC3	Q8IVD9	NUDCD3	Waist-hip50	0.0165789	0.00946888	0.01_F	CAU	-5.26392	-0.115219	1.41015e-07	8.95768e-07	-1.51492	-0.00403447	0.129792	1.01711e-06	0.00902507		2	0.049703	4.37738e-06	-0.270427	-0.0170256	0.786832
SL011768	ENSG00000015676	NudC domain-containing protein 3	NUDC3	Q8IVD9	NUDCD3	Waist-hip51	0.0165789	0.00946888	0.01_F	CAU	5.27152	0.260301	1.35302e-07	8.95768e-07	0.892597	0.00368018	0.372073	1.01711e-06	0.00776991		2	0.049703	4.37738e-06	0.60341	0.0389134	0.546236
SL000252	ENSG00000175899	Alpha-2-macroglobulin	a2-Macroglobulin	P01023	A2M	WBC	0.0175281	0.00658005	0.01_F	CAU	5.02611	0.0448923	5.00527e-07	8.95768e-07					0.011579		1	0.000545358	0.638928
SL006108	ENSG00000073754	CD5 antigen-like	CD5L	O43866	CD5L	WBC	0.0211862	0.0032254	0.01_F	CAU	9.68105	0.198206	3.62964e-22	8.95768e-07	1.03541	0.0165782	0.300476	1.01711e-06	0.0588768		0	0.00362369	0.226055	12.7239	0.620996	4.35606e-37
SL006777	ENSG00000090512	Fetuin-B	FETUB	Q9UGM5	FETUB	WBC	0.0810011	3.86536e-09	0.01_F	CAU	-7.4925	-0.0499123	6.75748e-14	8.95768e-07	0.22369	0.000402993	0.822999	1.01711e-06	0.0155624		1	2.67995e-07	0.991802	-0.59263	0.00987967	0.553429
SL008956	ENSG00000113273	Arylsulfatase B	ARSB	P15848	ARSB	WBC	0.0684999	6.23764e-08	0.01_F	CAU	6.36811	0.0341369	1.91373e-10	8.95768e-07	0.34282	0.00165178	0.731734	1.01711e-06	0.0680692		2	2.33481e-06	0.975468
SL014088	ENSG00000160856	Fc receptor-like protein 3	FCRL3	Q96P31	FCRL3	WBC	0.337132	3.90292e-41	0.01_F	CAU	-9.89791	-0.0316601	4.25054e-23	8.95768e-07	-1.21658	-0.00351474	0.223765	1.01711e-06	3.86047e-33		2	0.000447854	0.670952
SL000251	ENSG00000145192	Alpha-2-HS-glycoprotein	a2-HS-Glycoprotein	P02765	AHSG	BMI	0.205055	5.76383e-05	0.01_F	CHN	-12.466	-0.121769	1.14393e-35	8.95768e-07	-1.80223	-0.00567393	0.0715089	1.01711e-06	0.0665956		1	0.000190824	0.918273
SL002522	ENSG00000139687	Retinoblastoma-associated protein	Rb	P06400	RB1	BMI	0.0981369	0.0123163	0.01_F	CHN	7.91405	0.125508	2.49143e-15	8.95768e-07	2.89071	0.0150374	0.00384368	1.01711e-06	0.0126589		0	0.0130213	0.372452	-0.289189	-0.0189135	0.772437
SL000051	ENSG00000132693	C-reactive protein	CRP	P02741	CRP	C-reactive	0.0754507	0.0279386	0.01_F	CHN	13.4978	0.395206	1.61201e-41	8.95768e-07	17.2042	0.307824	2.46754e-66	1.01711e-06	0.0780489		0	0.0120247	0.403221	6.02586	0.253994	1.68209e-09
SL001943	ENSG00000160712	Interleukin-6 receptor subunit alpha	IL-6 sRa	P08887	IL6R	C-reactive	0.579507	1.00602e-16	0.01_F	CHN	-11.2881	-0.0870617	1.50183e-29	8.95768e-07	-26.8959	-0.0752438	2.45521e-159	1.01711e-06	0.995332	0.995307	1	0.00318018	0.672284
SL002522	ENSG00000139687	Retinoblastoma-associated protein	Rb	P06400	RB1	C-reactive	0.0981369	0.0123163	0.01_F	CHN	-5.9483	-0.123456	2.70936e-09	8.95768e-07	1.39011	0.00718529	0.164496	1.01711e-06	0.0179924		0	0.0130213	0.372452	1.07304	0.0695858	0.283253
SL000251	ENSG00000145192	Alpha-2-HS-glycoprotein	a2-HS-Glycoprotein	P02765	AHSG	Chronic_kidney	0.205055	5.76383e-05	0.01_F	CHN	-10.74	-0.380188	6.60223e-27	8.95768e-07	0.27836	0.000777788	0.780736	1.01711e-06	0.00646425		1	0.000190824	0.918273
SL000321	ENSG00000106804	Complement C5b-C6 complex	C5b, 6 Complex	P01031,P13671	C5 C6	Chronic_kidney	0.210061	5.81204e-05	0.01_F	CHN	-7.26723	-0.135442	3.66941e-13	8.95768e-07	0.176044	0.000579608	0.860259	1.01711e-06	0.00721726		0	0.176987	0.000265595	-1.34664	-0.826959	0.178095
SL000251	ENSG00000145192	Alpha-2-HS-glycoprotein	a2-HS-Glycoprotein	P02765	AHSG	Diastolic_blood	0.205055	5.76383e-05	0.01_F	CHN	7.67355	0.959077	1.67298e-14	8.95768e-07	-1.66827	-0.00541085	0.0952612	1.01711e-06	0.00793617		1	0.000190824	0.918273
SL000321	ENSG00000106804	Complement C5b-C6 complex	C5b, 6 Complex	P01031,P13671	C5 C6	Diastolic_blood	0.210061	5.81204e-05	0.01_F	CHN	-7.91592	-1.80668	2.4544e-15	8.95768e-07	8.2075	0.0432008	2.25837e-16	1.01711e-06	0.00638165		0	0.176987	0.000265595	-0.820687	-1.63705	0.411824
SL006917	ENSG00000254087	Tyrosine-protein kinase Lyn	LYN	P07948	LYN	Diastolic_blood	0.169957	0.000587705	0.01_F	CHN	-5.31547	-0.423603	1.06382e-07	8.95768e-07	0.834311	2.41557e-05	0.404106	1.01711e-06	0.00718373		0	0.0107309	0.403752	-0.165828	0.0284314	0.868292
SL000321	ENSG00000106804	Complement C5b-C6 complex	C5b, 6 Complex	P01031,P13671	C5 C6	End_renal	0.210061	5.81204e-05	0.01_F	CHN	6.43655	-0.0903764	1.22217e-10	8.95768e-07	7.91388	0.878544	2.49479e-15	1.01711e-06	0.00515881		0	0.176987	0.000265595
SL002522	ENSG00000139687	Retinoblastoma-associated protein	Rb	P06400	RB1	End_renal	0.0981369	0.0123163	0.01_F	CHN	7.42525	0.967443	1.12568e-13	8.95768e-07	4.61566	0.45538	3.91848e-06	1.01711e-06	0.00570506		0	0.0130213	0.372452	1.02744	0.263512	0.304214
SL005169	ENSG00000105376	Intercellular adhesion molecule 5	sICAM-5	Q9UMF0	ICAM5	End_renal	0.340095	4.9182e-07	0.01_F	CHN	-6.83956	-0.210251	7.94372e-12	8.95768e-07	0.352878	-0.000127444	0.72418	1.01711e-06	0.0103645		2	0.0167117	0.32166
SL006917	ENSG00000254087	Tyrosine-protein kinase Lyn	LYN	P07948	LYN	End_renal	0.169957	0.000587705	0.01_F	CHN	6.3709	0.197944	1.87916e-10	8.95768e-07	-2.25685	-0.0709798	0.0240173	1.01711e-06	0.00386789		0	0.0107309	0.403752	0.558425	0.0655204	0.576554
SL006917	ENSG00000254087	Tyrosine-protein kinase Lyn	LYN	P07948	LYN	Glomerular	0.169957	0.000587705	0.01_F	CHN	-6.02574	-0.725883	1.68333e-09	8.95768e-07	0.960488	6.93287e-05	0.33681	1.01711e-06	0.0131227		0	0.0107309	0.403752	-0.955731	-0.462074	0.339208
SL006917	ENSG00000254087	Tyrosine-protein kinase Lyn	LYN	P07948	LYN	HDL_cholesterol	0.169957	0.000587705	0.01_F	CHN	-8.05939	-0.829407	7.66743e-16	8.95768e-07	1.48487	0.0104056	0.137579	1.01711e-06	0.0122258		0	0.0107309	0.403752	0.191754	0.106879	0.847935
SL004486	ENSG00000150630	Vascular endothelial growth factor C	VEGF-C	P49767	VEGFC	Hemoglobin	0.136726	0.00280035	0.01_F	CHN	5.73253	0.152881	9.89432e-09	8.95768e-07	0.25082	0.000223265	0.801953	1.01711e-06	0.0121425		0	0.000785777	0.814974	-0.284014	-0.100202	0.776399
SL000251	ENSG00000145192	Alpha-2-HS-glycoprotein	a2-HS-Glycoprotein	P02765	AHSG	Hypertension	0.205055	5.76383e-05	0.01_F	CHN	8.5355	0.179022	1.39549e-17	8.95768e-07	-0.477266	-0.00180635	0.633173	1.01711e-06	0.00599245		1	0.000190824	0.918273
SL000321	ENSG00000106804	Complement C5b-C6 complex	C5b, 6 Complex	P01031,P13671	C5 C6	Hypertension	0.210061	5.81204e-05	0.01_F	CHN	-9.59602	-0.157764	8.30882e-22	8.95768e-07	10.6953	0.100358	1.07097e-26	1.01711e-06	0.00925171		0	0.176987	0.000265595	-0.737111	-0.151541	0.461055
SL000251	ENSG00000145192	Alpha-2-HS-glycoprotein	a2-HS-Glycoprotein	P02765	AHSG	LDL_cholesterol	0.205055	5.76383e-05	0.01_F	CHN	5.06769	2.1427	4.02678e-07	8.95768e-07	-3.92398	-0.0107154	8.7097e-05	1.01711e-06	0.00886985		1	0.000190824	0.918273
SL005169	ENSG00000105376	Intercellular adhesion molecule 5	sICAM-5	Q9UMF0	ICAM5	LDL_cholesterol	0.340095	4.9182e-07	0.01_F	CHN	5.13888	1.17483	2.76384e-07	8.95768e-07	-2.53063	-0.00757206	0.0113858	1.01711e-06	0.0562944		2	0.0167117	0.32166
SL000321	ENSG00000106804	Complement C5b-C6 complex	C5b, 6 Complex	P01031,P13671	C5 C6	Mean_corpuscular_hemoglobin	0.210061	5.81204e-05	0.01_F	CHN	-7.01774	-0.0938632	2.25482e-12	8.95768e-07	-5.15766	-0.0398099	2.50056e-07	1.01711e-06	0.00994659		0	0.176987	0.000265595	0.519239	0.204689	0.603594
SL005169	ENSG00000105376	Intercellular adhesion molecule 5	sICAM-5	Q9UMF0	ICAM5	Mean_corpuscular_hemoglobin	0.340095	4.9182e-07	0.01_F	CHN	-6.12003	-0.0385701	9.35603e-10	8.95768e-07	-1.09308	-0.00331179	0.274359	1.01711e-06	0.0125054		2	0.0167117	0.32166
SL006917	ENSG00000254087	Tyrosine-protein kinase Lyn	LYN	P07948	LYN	Mean_corpuscular_hemoglobin	0.169957	0.000587705	0.01_F	CHN	5.60444	0.0652011	2.08926e-08	8.95768e-07	-1.93229	0.00918802	0.0533232	1.01711e-06	0.00987899		0	0.0107309	0.403752	2.31879	0.0813075	0.0204062
SL000251	ENSG00000145192	Alpha-2-HS-glycoprotein	a2-HS-Glycoprotein	P02765	AHSG	Systolic_blood	0.205055	5.76383e-05	0.01_F	CHN	8.24849	1.69212	1.60414e-16	8.95768e-07	-0.250977	-0.000620903	0.801832	1.01711e-06	0.00670476		1	0.000190824	0.918273
SL000321	ENSG00000106804	Complement C5b-C6 complex	C5b, 6 Complex	P01031,P13671	C5 C6	Systolic_blood	0.210061	5.81204e-05	0.01_F	CHN	-5.61493	-1.75058	1.96641e-08	8.95768e-07	3.78785	0.0470654	0.000151955	1.01711e-06	0.00683451		0	0.176987	0.000265595	-0.616787	-1.83165	0.537375
SL006917	ENSG00000254087	Tyrosine-protein kinase Lyn	LYN	P07948	LYN	Systolic_blood	0.169957	0.000587705	0.01_F	CHN	-6.01349	-0.754306	1.81575e-09	8.95768e-07	1.61417	0.00275925	0.10649	1.01711e-06	0.00949463		0	0.0107309	0.403752	0.794892	0.391921	0.426676
SL000251	ENSG00000145192	Alpha-2-HS-glycoprotein	a2-HS-Glycoprotein	P02765	AHSG	Total_cholesterol	0.205055	5.76383e-05	0.01_F	CHN	7.62853	3.69728	2.37447e-14	8.95768e-07	-4.6649	-0.0127052	3.08771e-06	1.01711e-06	0.0103506		1	0.000190824	0.918273
SL000251	ENSG00000145192	Alpha-2-HS-glycoprotein	a2-HS-Glycoprotein	P02765	AHSG	Triglyceride	0.205055	5.76383e-05	0.01_F	CHN	9.32067	0.0564005	1.15609e-20	8.95768e-07	1.72361	0.00411102	0.0847786	1.01711e-06	0.01548		1	0.000190824	0.918273
SL002522	ENSG00000139687	Retinoblastoma-associated protein	Rb	P06400	RB1	Waist-hip50	0.0981369	0.0123163	0.01_F	CHN	4.98812	0.093194	6.09702e-07	8.95768e-07	-0.46295	-0.00246841	0.6434	1.01711e-06	0.011006		0	0.0130213	0.372452	0.868469	0.0510673	0.385138
SL000321	ENSG00000106804	Complement C5b-C6 complex	C5b, 6 Complex	P01031,P13671	C5 C6	Waist-hip51	0.210061	5.81204e-05	0.01_F	CHN	-7.00378	-0.085981	2.49142e-12	8.95768e-07	-1.71965	-0.000968849	0.0854953	1.01711e-06	0.0115838		0	0.176987	0.000265595	-0.632189	-0.0855876	0.527263
SL000321	ENSG00000106804	Complement C5b-C6 complex	C5b, 6 Complex	P01031,P13671	C5 C6	Waist-hip52	0.210061	5.81204e-05	0.01_F	CHN	-5.37919	-0.101258	7.48205e-08	8.95768e-07	-1.56796	-0.00057316	0.11689	1.01711e-06	0.00814639		0	0.176987	0.000265595	-1.6428	-0.151123	0.100424
SL000251	ENSG00000145192	Alpha-2-HS-glycoprotein	a2-HS-Glycoprotein	P02765	AHSG	WBC	0.205055	5.76383e-05	0.01_F	CHN	5.66173	0.0217254	1.49854e-08	8.95768e-07	-0.66793	-0.00171371	0.504178	1.01711e-06	0.0352605		1	0.000190824	0.918273
SL004486	ENSG00000150630	Vascular endothelial growth factor C	VEGF-C	P49767	VEGFC	WBC	0.136726	0.00280035	0.01_F	CHN	5.29719	0.0244669	1.17597e-07	8.95768e-07	-2.28008	-0.0107534	0.0226027	1.01711e-06	0.0117959		0	0.000785777	0.814974	1.92383	0.123286	0.0543753
SL007145	ENSG00000126368	Nuclear receptor subfamily 1 group D member 1	NR1D1	P20393	NR1D1	WBC	0.0723021	0.028586	0.01_F	CHN	6.93122	0.040047	4.17219e-12	8.95768e-07	27.3816	0.140332	4.54488e-165	1.01711e-06	0.0740658		0	0.000957428	0.817057
SL007674	ENSG00000122224	T-lymphocyte surface antigen Ly-9	LY9	Q9HBG7	LY9	WBC	0.325385	4.36089e-07	0.01_F	CHN	5.84677	0.0197198	5.01206e-09	8.95768e-07	3.30155	0.0106723	0.000961527	1.01711e-06	0.0478712		1	0.121543	0.00484094	5.41825	0.0481738	6.01848e-08
SL014088	ENSG00000160856	Fc receptor-like protein 3	FCRL3	Q96P31	FCRL3	WBC	0.316393	1.39805e-06	0.01_F	CHN	-9.7902	-0.0378486	1.2405e-22	8.95768e-07	-1.40015	-0.00483136	0.161467	1.01711e-06	0.0140783		5	0.0485404	0.0810061	8.52713	0.140491	1.50018e-17
SL014188	ENSG00000122223	Natural killer cell receptor 2B4	CD244	Q9BZW8	CD244	WBC	0.283934	6.82081e-06	0.01_F	CHN	-7.64272	-0.0270552	2.12684e-14	8.95768e-07	-2.22439	-0.00677269	0.0261222	1.01711e-06	0.0657161		0	0.27534	3.15032e-06	-1.19031	-0.00495918	0.233924
SL006378	ENSG00000139684	S-formylglutathione hydrolase	Esterase D	P10768	ESD	BMI	0.117612	9.46046e-10	0.01_F	HIS	5.34672	0.0594636	8.95609e-08	8.95768e-07	-0.225052	-0.00115848	0.821939	1.01711e-06	0.0304355		1	0.000260266	0.78505	-0.773454	-0.0479866	0.439254
SL000051	ENSG00000132693	C-reactive protein	CRP	P02741	CRP	C-reactive	0.058552	2.16648e-05	0.01_F	HIS	22.6859	0.525716	6.17229e-114	8.95768e-07	-12.7395	-10818.6	3.56869e-37	1.01711e-06	0.592392		0	0.00899374	0.103983	23.2893	3.09662	5.69646e-120
SL000276	ENSG00000130203	Apolipoprotein E	Apo E	P02649	APOE	C-reactive	0.121709	5.04738e-10	0.01_F	HIS	-4.9774	-0.0796196	6.4443e-07	8.95768e-07	-22.4099	-0.0965384	3.15464e-111	1.01711e-06	0.0619571	0.0506708	2	0.00176169	0.475226
SL000277	ENSG00000130203	Apolipoprotein E (isoform E2)	Apo E2	P02649	APOE	C-reactive	0.112163	2.85709e-09	0.01_F	HIS	-4.9774	-0.0857951	6.4443e-07	8.95768e-07	-22.4099	-0.104026	3.15464e-111	1.01711e-06	0.107579	0.0624289	2	1.86282e-06	0.981617
SL001943	ENSG00000160712	Interleukin-6 receptor subunit alpha	IL-6 sRa	P08887	IL6R	C-reactive	0.644818	2.85192e-79	0.01_F	HIS	-11.7798	-0.0922624	4.96364e-32	8.95768e-07	-38.2825	-0.0817414	0	1.01711e-06	0.995946		2	0.0194286	0.0171362	2.13766	0.0624531	0.0325447
SL006378	ENSG00000139684	S-formylglutathione hydrolase	Esterase D	P10768	ESD	Diastolic_blood	0.117612	9.46046e-10	0.01_F	HIS	-5.42152	-0.956296	5.90957e-08	8.95768e-07	-0.603538	-0.00336172	0.546151	1.01711e-06	0.0295472		1	0.000260266	0.78505	-0.175792	-0.0926111	0.860458
SL000276	ENSG00000130203	Apolipoprotein E	Apo E	P02649	APOE	HDL_cholesterol	0.121709	5.04738e-10	0.01_F	HIS	-10.2967	-2.24552	7.28987e-25	8.95768e-07	-16.2105	-0.0664099	4.25289e-59	1.01711e-06	0.996372	0.0693052	2	0.00176169	0.475226
SL000277	ENSG00000130203	Apolipoprotein E (isoform E2)	Apo E2	P02649	APOE	HDL_cholesterol	0.112163	2.85709e-09	0.01_F	HIS	-10.2967	-2.41969	7.28987e-25	8.95768e-07	-16.2105	-0.0715608	4.25289e-59	1.01711e-06	0.991467	0.100925	2	1.86282e-06	0.981617
SL006378	ENSG00000139684	S-formylglutathione hydrolase	Esterase D	P10768	ESD	Hypertension	0.117612	9.46046e-10	0.01_F	HIS	-4.91697	-0.140881	8.78941e-07	8.95768e-07					0.00893217		1	0.000260266	0.78505	0.854775	0.127225	0.392676
SL000276	ENSG00000130203	Apolipoprotein E	Apo E	P02649	APOE	LDL_cholesterol	0.121709	5.04738e-10	0.01_F	HIS	30.6148	18.4559	7.76599e-206	8.95768e-07	15.8756	0.462748	9.35439e-57	1.01711e-06	0.996372	0.996633	2	0.00176169	0.475226
SL000277	ENSG00000130203	Apolipoprotein E (isoform E2)	Apo E2	P02649	APOE	LDL_cholesterol	0.112163	2.85709e-09	0.01_F	HIS	30.6148	19.8874	7.76599e-206	8.95768e-07	15.8756	0.49864	9.35439e-57	1.01711e-06	0.991467	0.992226	2	1.86282e-06	0.981617
SL000276	ENSG00000130203	Apolipoprotein E	Apo E	P02649	APOE	Total_cholesterol	0.121709	5.04738e-10	0.01_F	HIS	22.3927	14.9714	4.63792e-111	8.95768e-07	14.9795	0.352272	9.99995e-51	1.01711e-06	0.996372	0.996633	2	0.00176169	0.475226
SL000277	ENSG00000130203	Apolipoprotein E (isoform E2)	Apo E2	P02649	APOE	Total_cholesterol	0.112163	2.85709e-09	0.01_F	HIS	22.3927	16.1326	4.63792e-111	8.95768e-07	14.9795	0.379596	9.99995e-51	1.01711e-06	0.991467	0.992226	2	1.86282e-06	0.981617
SL000051	ENSG00000132693	C-reactive protein	CRP	P02741	CRP	WBC	0.058552	2.16648e-05	0.01_F	HIS	-10.9944	-0.0736938	4.06742e-28	8.95768e-07	1.43233	1213.9	0.15205	1.01711e-06	0.0838486		0	0.00899374	0.103983	-10.7891	-0.417334	3.87543e-27
SL016928	ENSG00000026751	SLAM family member 7	SLAF7	Q9NQ25	SLAMF7	WBC	0.28273	9.02196e-24	0.01_F	HIS	-4.92093	-0.0180443	8.61354e-07	8.95768e-07	3.28246	0.00828433	0.00102905	1.01711e-06	1.19309e-10		1	0.272397	1.62911e-23	-3.89917	-0.0199905	9.65213e-05
SL000051	ENSG00000132693	C-reactive protein	CRP	P02741	CRP	C-reactive	0.0938646	3.57113e-05	0.01_T	AFA	20.7586	0.592733	1.02461e-95	1.07596e-06					0.851246		0	0.00318001	0.460252	16.0415	1.16819	6.55048e-58
SL000276	ENSG00000130203	Apolipoprotein E	Apo E	P02649	APOE	C-reactive	0.318608	3.43498e-17	0.01_T	AFA	-4.96837	-0.0698511	6.75185e-07	1.07596e-06	-22.4099	-0.0847067	3.15464e-111	1.31898e-06	0.0408156		3	0.0017943	0.576629	1.22373	0.455608	0.221052
SL000277	ENSG00000130203	Apolipoprotein E (isoform E2)	Apo E2	P02649	APOE	C-reactive	0.220318	3.3243e-11	0.01_T	AFA	-5.70347	-0.0930565	1.17393e-08	1.07596e-06	-22.4099	-0.100949	3.15464e-111	1.31898e-06	0.0464018		3	0.0018073	0.583885	-1.08625	-0.156284	0.277368
SL000668	ENSG00000135218	Platelet glycoprotein 4	CD36 ANTIGEN	P16671	CD36	C-reactive	0.300442	8.36252e-16	0.01_T	AFA	5.21313	0.107856	1.8568e-07	1.07596e-06					0.994566		3	0.000245713	0.833053	2.54606	0.161632	0.0108946
SL001943	ENSG00000160712	Interleukin-6 receptor subunit alpha	IL-6 sRa	P08887	IL6R	C-reactive	0.396879	3.86396e-22	0.01_T	AFA	-10.9163	-0.0664059	9.63836e-28	1.07596e-06	-24.5494	-0.0734544	4.39341e-133	1.31898e-06	0.995754		2	0.00309588	0.46291	0.579498	0.161611	0.562253
SL004668	ENSG00000130203	Apolipoprotein E (isoform E3)	Apo E3	P02649	APOE	C-reactive	0.246296	4.22802e-13	0.01_T	AFA	-4.9774	-0.0715819	6.4443e-07	1.07596e-06	-22.4099	-0.0867928	3.15464e-111	1.31898e-06	0.0401748		3	0.00401843	0.395847	1.3098	0.0888872	0.190264
SL000276	ENSG00000130203	Apolipoprotein E	Apo E	P02649	APOE	HDL_cholesterol	0.318608	3.43498e-17	0.01_T	AFA	-10.2727	-1.9688	9.35326e-25	1.07596e-06	-16.2105	-0.0582706	4.25289e-59	1.31898e-06	0.998664		3	0.0017943	0.576629	1.27237	9.9242	0.203243
SL000277	ENSG00000130203	Apolipoprotein E (isoform E2)	Apo E2	P02649	APOE	HDL_cholesterol	0.220318	3.3243e-11	0.01_T	AFA	-9.83462	-2.0038	7.98693e-23	1.07596e-06	-16.2105	-0.069444	4.25289e-59	1.31898e-06	0.985362		3	0.0018073	0.583885	0.0608071	0.363312	0.951513
SL000668	ENSG00000135218	Platelet glycoprotein 4	CD36 ANTIGEN	P16671	CD36	HDL_cholesterol	0.300442	8.36252e-16	0.01_T	AFA	-9.80327	-2.71129	1.08997e-22	1.07596e-06					0.996802		3	0.000245713	0.833053	-3.58392	-2.79106	0.000338473
SL004668	ENSG00000130203	Apolipoprotein E (isoform E3)	Apo E3	P02649	APOE	HDL_cholesterol	0.246296	4.22802e-13	0.01_T	AFA	-10.2967	-2.01883	7.28987e-25	1.07596e-06	-16.2105	-0.0597057	4.25289e-59	1.31898e-06	0.998524		3	0.00401843	0.395847	1.29056	1.70176	0.196857
SL004669	ENSG00000130203	Apolipoprotein E (isoform E4)	Apo E4	P02649	APOE	HDL_cholesterol	0.20477	1.01467e-10	0.01_T	AFA	-8.51967	-1.74981	1.60015e-17	1.07596e-06	-16.2105	-0.0697972	4.25289e-59	1.31898e-06	0.969118		3	0.00615026	0.308756	0.0589753	0.114491	0.952972
SL000276	ENSG00000130203	Apolipoprotein E	Apo E	P02649	APOE	LDL_cholesterol	0.318608	3.43498e-17	0.01_T	AFA	30.8143	16.3471	1.68644e-208	1.07596e-06	14.9795	0.406034	9.99995e-51	1.31898e-06	0.991242		3	0.0017943	0.576629	2.37132	37.9754	0.0177248
SL000277	ENSG00000130203	Apolipoprotein E (isoform E2)	Apo E2	P02649	APOE	LDL_cholesterol	0.220318	3.3243e-11	0.01_T	AFA	28.8166	16.2182	1.32837e-182	1.07596e-06	14.9795	0.483891	9.99995e-51	1.31898e-06	0.971677		3	0.0018073	0.583885	-0.052336	-1.25557	0.958261
SL000437	ENSG00000257017	Haptoglobin	Haptoglobin, Mixed Type	P00738	HP	LDL_cholesterol	0.339013	4.26013e-19	0.01_T	AFA	-5.89707	-3.95538	3.70016e-09	1.07596e-06					0.994663	7.28613e-08	0	0.438879	3.03563e-25	-4.8642	-2.68129	1.1492e-06
SL004668	ENSG00000130203	Apolipoprotein E (isoform E3)	Apo E3	P02649	APOE	LDL_cholesterol	0.246296	4.22802e-13	0.01_T	AFA	30.6148	16.5928	7.76599e-206	1.07596e-06	14.9795	0.416033	9.99995e-51	1.31898e-06	0.992997		3	0.00401843	0.395847	2.49651	7.07043	0.0125421
SL004669	ENSG00000130203	Apolipoprotein E (isoform E4)	Apo E4	P02649	APOE	LDL_cholesterol	0.20477	1.01467e-10	0.01_T	AFA	30.1633	17.5852	7.18285e-200	1.07596e-06	14.9795	0.486351	9.99995e-51	1.31898e-06	0.940884		3	0.00615026	0.308756	3.08814	4.4799	0.00201414
SL000668	ENSG00000135218	Platelet glycoprotein 4	CD36 ANTIGEN	P16671	CD36	Platelet	0.300442	8.36252e-16	0.01_T	AFA	5.81235	6.95904	6.16008e-09	1.07596e-06					0.991706		3	0.000245713	0.833053	1.01334	4.17313	0.310899
SL005224	ENSG00000117400	Thrombopoietin Receptor	Thrombopoietin Receptor	P40238	MPL	Platelet	0.0648495	0.000405584	0.01_T	AFA	-7.67141	-16.1012	1.70113e-14	1.07596e-06					0.202334		2	0	1
SL000276	ENSG00000130203	Apolipoprotein E	Apo E	P02649	APOE	Total_cholesterol	0.318608	3.43498e-17	0.01_T	AFA	22.5088	13.2395	3.40689e-112	1.07596e-06	14.9795	0.309098	9.99995e-51	1.31898e-06	0.991563		3	0.0017943	0.576629	3.24049	72.7596	0.00119323
SL000277	ENSG00000130203	Apolipoprotein E (isoform E2)	Apo E2	P02649	APOE	Total_cholesterol	0.220318	3.3243e-11	0.01_T	AFA	21.5949	13.5482	2.00561e-103	1.07596e-06	14.9795	0.368367	9.99995e-51	1.31898e-06	0.971857		3	0.0018073	0.583885	0.918517	5.66086	0.358348
SL000437	ENSG00000257017	Haptoglobin	Haptoglobin, Mixed Type	P00738	HP	Total_cholesterol	0.339013	4.26013e-19	0.01_T	AFA	-5.92193	-4.29718	3.18195e-09	1.07596e-06					0.994806	7.24171e-08	0	0.438879	3.03563e-25	-4.96677	-2.9068	6.80778e-07
SL004669	ENSG00000130203	Apolipoprotein E (isoform E4)	Apo E4	P02649	APOE	Triglyceride	0.20477	1.01467e-10	0.01_T	AFA	-7.32246	-0.056684	2.4347e-13	1.07596e-06	-25.6093	-0.112538	1.20042e-144	1.31898e-06	0.0611442		3	0.00615026	0.308756	-0.488776	-0.00617434	0.625
SL015728	ENSG00000084734	Glucokinase regulatory protein	GCKR	Q14397	GCKR	Triglyceride	0.0563355	0.00157556	0.01_T	AFA	-7.61445	-0.096916	2.64812e-14	1.07596e-06	-22.9962	-0.18583	5.08349e-117	1.31898e-06	0.0816671		0	0.0064662	0.296502	-3.20982	-0.0636644	0.00132817
SL000051	ENSG00000132693	C-reactive protein	CRP	P02741	CRP	WBC	0.0938646	3.57113e-05	0.01_T	AFA	-11.1625	-0.0958184	6.22312e-29	1.07596e-06					0.0483941		0	0.00318001	0.460252	-11.6983	-0.213175	1.30101e-31
SL006550	ENSG00000143369	Extracellular matrix protein 1	ECM1	Q16610	ECM1	WBC	0.168237	1.33793e-08	0.01_T	AFA	-5.08536	-0.0185239	3.66932e-07	1.07596e-06	0.188099	0.00582292	0.850799	1.31898e-06	0.0462005		2	0.000293827	0.822722
SL014228	ENSG00000162739	SLAM family member 6	SLAF6	Q96DU3	SLAMF6	WBC	0.0297535	0.0213751	0.01_T	AFA	8.60471	0.102412	7.65077e-18	1.07596e-06					0.0526246		0	0.0184496	0.0662376
SL016928	ENSG00000026751	SLAM family member 7	SLAF7	Q9NQ25	SLAMF7	WBC	0.201012	1.8407e-10	0.01_T	AFA	-5.3051	-0.0275675	1.12611e-07	1.07596e-06	4.56226	0.0172965	5.06048e-06	1.31898e-06	0.0517588		1	0.00096952	0.686231
SL000051	ENSG00000132693	C-reactive protein	CRP	P02741	CRP	C-reactive	0.0196683	1.07544e-05	0.01_T	ALL	22.3578	1.01094	1.01381e-110	1.07596e-06	31.6216	0.89666	1.86402e-219	1.31898e-06	0.989226		0	0.00929743	0.00267089	24.8769	2.03569	1.3225e-136
SL000573	ENSG00000132703	Serum amyloid P-component	SAP	P02743	APCS	C-reactive	0.0236506	1.58065e-06	0.01_T	ALL	-11.3639	-0.429355	6.32447e-30	1.07596e-06	-14.2138	-0.210714	7.51952e-46	1.31898e-06	0.0196944		0	0.0113541	0.000923536	-7.38205	-0.334365	1.55876e-13
SL001943	ENSG00000160712	Interleukin-6 receptor subunit alpha	IL-6 sRa	P08887	IL6R	C-reactive	0.645587	1.12638e-258	0.01_T	ALL	-11.2097	-0.0828258	3.65288e-29	1.07596e-06	-34.3378	-0.0788067	2.14061e-258	1.31898e-06	0.99577		1	0.180689	5.60694e-45	0.286025	0.0138123	0.774859
SL001990	ENSG00000136689	Interleukin-1 receptor antagonist protein	IL-1Ra	P18510	IL1RN	C-reactive	0.0908868	5.66073e-22	0.01_T	ALL	-5.98499	-0.121851	2.16404e-09	1.07596e-06	-17.1345	-0.0936761	8.19884e-66	1.31898e-06	0.981316	0.96771	0	0.0835975	2.29261e-20	-6.44329	-0.193702	1.16911e-10
SL000668	ENSG00000135218	Platelet glycoprotein 4	CD36 ANTIGEN	P16671	CD36	HDL_cholesterol	0.0597133	8.12227e-15	0.01_T	ALL	-5.10773	-1.54767	3.2606e-07	1.07596e-06	2.49467	0.0674176	0.0126075	1.31898e-06	0.209425		0	0.0278537	1.80349e-07	-6.44466	-1.90351	1.1586e-10
SL000437	ENSG00000257017	Haptoglobin	Haptoglobin, Mixed Type	P00738	HP	LDL_cholesterol	0.386667	4.57568e-113	0.01_T	ALL	-5.04925	-1.85615	4.43549e-07	1.07596e-06	-18.8762	-0.0543815	1.79084e-79	1.31898e-06	0.991927	0.984877	0	0.53476	1.74225e-186	-6.08696	-1.88256	1.15073e-09
SL000437	ENSG00000257017	Haptoglobin	Haptoglobin, Mixed Type	P00738	HP	Total_cholesterol	0.386667	4.57568e-113	0.01_T	ALL	-4.89914	-2.02391	9.62564e-07	1.07596e-06	-17.9648	-0.050956	3.67779e-72	1.31898e-06	0.990945	0.984759	0	0.53476	1.74225e-186	-6.02101	-2.09588	1.73332e-09
SL014069	ENSG00000160613	Proprotein convertase subtilisin/kexin type 7	PCSK7	Q16549	PCSK7	Triglyceride	0.0267358	2.9403e-07	0.01_T	ALL	6.10538	0.0925837	1.02557e-09	1.07596e-06	11.5574	0.132432	6.7743e-31	1.31898e-06	8.10375e-72		0	0.402393	3.45582e-120	0.418774	0.00172613	0.675382
SL000573	ENSG00000132703	Serum amyloid P-component	SAP	P02743	APCS	WBC	0.0236506	1.58065e-06	0.01_T	ALL	6.58277	0.0747704	4.61775e-11	1.07596e-06	1.20724	0.0178442	0.227338	1.31898e-06	0.0134731		0	0.0113541	0.000923536	0.115857	0.000187016	0.907766
SL001943	ENSG00000160712	Interleukin-6 receptor subunit alpha	IL-6 sRa	P08887	IL6R	C-reactive	0.72844	4.14259e-143	0.01_T	CAU	-11.9177	-0.0867674	9.56641e-33	1.07596e-06	-25.9874	-0.0731864	6.87201e-149	1.31898e-06	0.995831		1	0.0318784	0.000279333	5.55191	0.295907	2.82569e-08
SL006088	ENSG00000176170	Sphingosine kinase 1	Sphingosine kinase 1	Q9NYA1	SPHK1	Hemoglobin	0.0477553	7.57814e-06	0.01_T	CAU	-5.28795	-0.181411	1.23693e-07	1.07596e-06					0.161689
SL001943	ENSG00000160712	Interleukin-6 receptor subunit alpha	IL-6 sRa	P08887	IL6R	C-reactive	0.664437	3.56333e-19	0.01_T	CHN	-11.2011	-0.0872447	4.02501e-29	1.07596e-06	-26.8797	-0.0756952	3.79347e-159	1.31898e-06	0.995332	0.995307	1	0.00318018	0.672284
SL014188	ENSG00000122223	Natural killer cell receptor 2B4	CD244	Q9BZW8	CD244	WBC	0.289283	5.02438e-06	0.01_T	CHN	-7.44561	-0.0265209	9.64987e-14	1.07596e-06	-2.22439	-0.0068777	0.0261222	1.31898e-06	0.0657161		0	0.27534	3.15032e-06	-1.19031	-0.00495918	0.233924
SL016928	ENSG00000026751	SLAM family member 7	SLAF7	Q9NQ25	SLAMF7	WBC	0.0742515	0.0307412	0.01_T	CHN	5.92403	0.0276293	3.14147e-09	1.07596e-06	3.16394	0.0711146	0.00155647	1.31898e-06	0.0658716		1	0.00678233	0.497675
SL000276	ENSG00000130203	Apolipoprotein E	Apo E	P02649	APOE	C-reactive	0.106477	7.08379e-09	0.01_T	HIS	-4.9774	-0.0796196	6.4443e-07	1.07596e-06	-22.4099	-0.0965384	3.15464e-111	1.31898e-06	0.0619571	0.0506708	2	0.00176169	0.475226
SL000277	ENSG00000130203	Apolipoprotein E (isoform E2)	Apo E2	P02649	APOE	C-reactive	0.0969641	4.16286e-08	0.01_T	HIS	-4.9774	-0.0855695	6.4443e-07	1.07596e-06	-22.4099	-0.103753	3.15464e-111	1.31898e-06	0.107579	0.0624289	2	1.86282e-06	0.981617
SL001943	ENSG00000160712	Interleukin-6 receptor subunit alpha	IL-6 sRa	P08887	IL6R	C-reactive	0.628286	3.33907e-76	0.01_T	HIS	-12.182	-0.0967244	3.87753e-34	1.07596e-06	-27.5629	-0.0829426	3.10324e-167	1.31898e-06	0.995946		2	0.0194286	0.0171362	2.13766	0.0624531	0.0325447
SL001990	ENSG00000136689	Interleukin-1 receptor antagonist protein	IL-1Ra	P18510	IL1RN	C-reactive	0.0501367	0.000111374	0.01_T	HIS	-6.11202	-0.183431	9.83757e-10	1.07596e-06	-17.2784	-0.145001	6.84682e-67	1.31898e-06	0.918078	0.916046	0	0.0247238	0.00703582	-3.22181	-0.157996	0.00127382
SL000276	ENSG00000130203	Apolipoprotein E	Apo E	P02649	APOE	HDL_cholesterol	0.106477	7.08379e-09	0.01_T	HIS	-10.2967	-2.24552	7.28987e-25	1.07596e-06	-16.2105	-0.0664099	4.25289e-59	1.31898e-06	0.996372	0.0693052	2	0.00176169	0.475226
SL000277	ENSG00000130203	Apolipoprotein E (isoform E2)	Apo E2	P02649	APOE	HDL_cholesterol	0.0969641	4.16286e-08	0.01_T	HIS	-10.2967	-2.41333	7.28987e-25	1.07596e-06	-16.2105	-0.0713726	4.25289e-59	1.31898e-06	0.991467	0.100925	2	1.86282e-06	0.981617
SL000276	ENSG00000130203	Apolipoprotein E	Apo E	P02649	APOE	LDL_cholesterol	0.106477	7.08379e-09	0.01_T	HIS	30.6148	18.4559	7.76599e-206	1.07596e-06	15.8756	0.462748	9.35439e-57	1.31898e-06	0.996372	0.996633	2	0.00176169	0.475226
SL000277	ENSG00000130203	Apolipoprotein E (isoform E2)	Apo E2	P02649	APOE	LDL_cholesterol	0.0969641	4.16286e-08	0.01_T	HIS	30.6148	19.8351	7.76599e-206	1.07596e-06	15.8756	0.497329	9.35439e-57	1.31898e-06	0.991467	0.992226	2	1.86282e-06	0.981617
SL000622	ENSG00000198734	Coagulation Factor V	Coagulation Factor V	P12259	F5	QT_interval	0.189323	1.67573e-15	0.01_T	HIS	4.91583	1.68704	8.84057e-07	1.07596e-06	1.66286	0.935995	0.0963407	1.31898e-06	0.0512594		13	0.000471875	0.703893	0.495685	5.47705	0.620117
SL000276	ENSG00000130203	Apolipoprotein E	Apo E	P02649	APOE	Total_cholesterol	0.106477	7.08379e-09	0.01_T	HIS	22.3927	14.9714	4.63792e-111	1.07596e-06	14.9795	0.352272	9.99995e-51	1.31898e-06	0.996372	0.996633	2	0.00176169	0.475226
SL000277	ENSG00000130203	Apolipoprotein E (isoform E2)	Apo E2	P02649	APOE	Total_cholesterol	0.0969641	4.16286e-08	0.01_T	HIS	22.3927	16.0902	4.63792e-111	1.07596e-06	14.9795	0.378598	9.99995e-51	1.31898e-06	0.991467	0.992226	2	1.86282e-06	0.981617
SL006108	ENSG00000073754	CD5 antigen-like	CD5L	O43866	CD5L	WBC	0.0482533	0.000139381	0.01_T	HIS	6.36973	0.0489132	1.89361e-10	1.07596e-06	1.03541	0.00798478	0.300476	1.31898e-06	0.0466768		1	0.00114718	0.566453
SL007674	ENSG00000122224	T-lymphocyte surface antigen Ly-9	LY9	Q9HBG7	LY9	WBC	0.175884	2.99027e-14	0.01_T	HIS	-5.47715	-0.0227499	4.3223e-08	1.07596e-06	-0.108377	-0.00228982	0.913696	1.31898e-06	0.00195506		2	0.0591292	2.15333e-05	0.617006	0.00117339	0.537231
SL016928	ENSG00000026751	SLAM family member 7	SLAF7	Q9NQ25	SLAMF7	WBC	0.26123	1.90314e-22	0.01_T	HIS	-4.92093	-0.0180443	8.61354e-07	1.07596e-06	3.28246	0.00828433	0.00102905	1.31898e-06	1.19309e-10		1	0.272397	1.62911e-23	-3.89917	-0.0199905	9.65213e-05
SL003646	ENSG00000167460	Tropomyosin alpha-4 chain	Tropomyosin 4	P67936	TPM4	BMI	0.0438463	0.00493492	0_F	AFA	13.1536	0.321196	1.62217e-39	7.51902e-07	2.28781	0.0135989	0.0221484	8.47616e-07	0.0198734		0	0.00715477	0.262479	-0.544987	-0.0149214	0.585763
SL000051	ENSG00000132693	C-reactive protein	CRP	P02741	CRP	C-reactive	0.0522594	0.00236306	0_F	AFA	19.826	0.554675	1.77672e-87	7.51902e-07					0.851246		0	0.00318001	0.460252	16.0415	1.16819	6.55048e-58
SL000277	ENSG00000130203	Apolipoprotein E (isoform E2)	Apo E2	P02649	APOE	C-reactive	0.184272	4.64442e-10	0_F	AFA	-6.02838	-0.105477	1.6561e-09	7.51902e-07	-22.4099	-0.103664	3.15464e-111	8.47616e-07	0.0464018		3	0.0018073	0.583885	-1.08625	-0.156284	0.277368
SL000573	ENSG00000132703	Serum amyloid P-component	SAP	P02743	APCS	C-reactive	0.0572223	0.00141047	0_F	AFA	-10.8148	-0.502493	2.92944e-27	7.51902e-07	-15.6302	-0.256754	4.53679e-55	8.47616e-07	0.0498278		0	8.31092e-05	0.905046
SL000668	ENSG00000135218	Platelet glycoprotein 4	CD36 ANTIGEN	P16671	CD36	C-reactive	0.263534	7.57263e-14	0_F	AFA	5.03301	0.102168	4.82826e-07	7.51902e-07					0.994566		3	0.000245713	0.833053	2.54606	0.161632	0.0108946
SL001943	ENSG00000160712	Interleukin-6 receptor subunit alpha	IL-6 sRa	P08887	IL6R	C-reactive	0.430887	9.72897e-25	0_F	AFA	-11.5878	-0.0799644	4.74912e-31	7.51902e-07	-25.671	-0.0830972	2.46733e-145	8.47616e-07	0.995754		2	0.00309588	0.46291	0.579498	0.161611	0.562253
SL003646	ENSG00000167460	Tropomyosin alpha-4 chain	Tropomyosin 4	P67936	TPM4	C-reactive	0.0438463	0.00493492	0_F	AFA	6.00296	0.210688	1.93753e-09	7.51902e-07	2.5564	0.0155759	0.010576	8.47616e-07	0.0187895		0	0.00715477	0.262479	1.94609	0.0852723	0.051644
SL003646	ENSG00000167460	Tropomyosin alpha-4 chain	Tropomyosin 4	P67936	TPM4	Chronic_kidney	0.0438463	0.00493492	0_F	AFA	-8.20365	-0.926829	2.33195e-16	7.51902e-07					0.0128305		0	0.00715477	0.262479	0.60031	0.0816004	0.5483
SL003646	ENSG00000167460	Tropomyosin alpha-4 chain	Tropomyosin 4	P67936	TPM4	Coffee	0.0438463	0.00493492	0_F	AFA	23.6426	0.418271	1.40546e-123	7.51902e-07	0.599811	0.00432972	0.548632	8.47616e-07	0.0180971		0	0.00715477	0.262479	-1.18395	-0.0206876	0.236432
SL003646	ENSG00000167460	Tropomyosin alpha-4 chain	Tropomyosin 4	P67936	TPM4	Diastolic_blood	0.0438463	0.00493492	0_F	AFA	-6.46542	-2.0634	1.01017e-10	7.51902e-07	0.895779	0.00542997	0.370371	8.47616e-07	0.0176049		0	0.00715477	0.262479	-0.0637057	-0.171484	0.949205
SL003646	ENSG00000167460	Tropomyosin alpha-4 chain	Tropomyosin 4	P67936	TPM4	Fasting_glucose	0.0438463	0.00493492	0_F	AFA	5.94115	0.30256	2.83023e-09	7.51902e-07					0.0156966		0	0.00715477	0.262479	1.3005	0.0733172	0.19343
SL003646	ENSG00000167460	Tropomyosin alpha-4 chain	Tropomyosin 4	P67936	TPM4	Fasting_insulin	0.0438463	0.00493492	0_F	AFA	8.69944	0.401723	3.33514e-18	7.51902e-07					0.015399		0	0.00715477	0.262479	0.958355	0.0761891	0.337884
SL003646	ENSG00000167460	Tropomyosin alpha-4 chain	Tropomyosin 4	P67936	TPM4	Glomerular	0.0438463	0.00493492	0_F	AFA	-11.2251	-8.21261	3.07109e-29	7.51902e-07	0.224716	0.000237398	0.8222	8.47616e-07	0.0230785		0	0.00715477	0.262479	-2.02907	-1.55192	0.0424511
SL000276	ENSG00000130203	Apolipoprotein E	Apo E	P02649	APOE	HDL_cholesterol	0.281684	9.5235e-15	0_F	AFA	-9.80371	-1.71883	1.0853e-22	7.51902e-07	-16.2105	-0.054288	4.25289e-59	8.47616e-07	0.998664		3	0.0017943	0.576629	1.27237	9.9242	0.203243
SL000277	ENSG00000130203	Apolipoprotein E (isoform E2)	Apo E2	P02649	APOE	HDL_cholesterol	0.184272	4.64442e-10	0_F	AFA	-10.2975	-2.26646	7.22827e-25	7.51902e-07	-16.2105	-0.0713114	4.25289e-59	8.47616e-07	0.985362		3	0.0018073	0.583885	0.0608071	0.363312	0.951513
SL000668	ENSG00000135218	Platelet glycoprotein 4	CD36 ANTIGEN	P16671	CD36	HDL_cholesterol	0.263534	7.57263e-14	0_F	AFA	-10.162	-2.74786	2.93051e-24	7.51902e-07					0.996802		3	0.000245713	0.833053	-3.58392	-2.79106	0.000338473
SL004668	ENSG00000130203	Apolipoprotein E (isoform E3)	Apo E3	P02649	APOE	HDL_cholesterol	0.252252	2.77119e-13	0_F	AFA	-10.0036	-1.90796	1.46918e-23	7.51902e-07	-16.2105	-0.0583142	4.25289e-59	8.47616e-07	0.998524		3	0.00401843	0.395847	1.29056	1.70176	0.196857
SL004669	ENSG00000130203	Apolipoprotein E (isoform E4)	Apo E4	P02649	APOE	HDL_cholesterol	0.208831	8.57298e-11	0_F	AFA	-8.49961	-1.6647	1.90222e-17	7.51902e-07	-15.6224	-0.0673543	5.12537e-55	8.47616e-07	0.969118		3	0.00615026	0.308756	0.0589753	0.114491	0.952972
SL003186	ENSG00000143184	Lymphotactin	Lymphotactin	P47992	XCL1	Height	0.0350794	0.0127807	0_F	AFA	4.96859	0.116729	6.74431e-07	7.51902e-07	0.535013	0.00360739	0.592641	8.47616e-07	0.303504		1	0.00375226	0.424271
SL003646	ENSG00000167460	Tropomyosin alpha-4 chain	Tropomyosin 4	P67936	TPM4	Hypertension	0.0438463	0.00493492	0_F	AFA	-11.9609	-0.757861	5.69449e-33	7.51902e-07					0.0150995		0	0.00715477	0.262479	1.40513	0.114823	0.159984
SL000276	ENSG00000130203	Apolipoprotein E	Apo E	P02649	APOE	LDL_cholesterol	0.281684	9.5235e-15	0_F	AFA	31.4718	15.4646	2.11012e-217	7.51902e-07	29.7845	0.378282	6.20223e-195	8.47616e-07	0.991242		3	0.0017943	0.576629	2.37132	37.9754	0.0177248
SL000277	ENSG00000130203	Apolipoprotein E (isoform E2)	Apo E2	P02649	APOE	LDL_cholesterol	0.184272	4.64442e-10	0_F	AFA	29.9005	18.1029	1.9376e-196	7.51902e-07	29.7845	0.496902	6.20223e-195	8.47616e-07	0.971677		3	0.0018073	0.583885	-0.052336	-1.25557	0.958261
SL000437	ENSG00000257017	Haptoglobin	Haptoglobin, Mixed Type	P00738	HP	LDL_cholesterol	0.334532	2.21182e-18	0_F	AFA	-5.89707	-3.95538	3.70016e-09	7.51902e-07					0.994663	7.28613e-08	0	0.438879	3.03563e-25	-4.8642	-2.68129	1.1492e-06
SL003646	ENSG00000167460	Tropomyosin alpha-4 chain	Tropomyosin 4	P67936	TPM4	LDL_cholesterol	0.0438463	0.00493492	0_F	AFA	8.44816	12.8739	2.95942e-17	7.51902e-07	1.26172	0.00757467	0.20705	8.47616e-07	0.0188444		0	0.00715477	0.262479	0.22586	0.69127	0.82131
SL004668	ENSG00000130203	Apolipoprotein E (isoform E3)	Apo E3	P02649	APOE	LDL_cholesterol	0.252252	2.77119e-13	0_F	AFA	31.472	16.7343	2.10018e-217	7.51902e-07	29.7845	0.406337	6.20223e-195	8.47616e-07	0.992997		3	0.00401843	0.395847	2.49651	7.07043	0.0125421
SL004669	ENSG00000130203	Apolipoprotein E (isoform E4)	Apo E4	P02649	APOE	LDL_cholesterol	0.208831	8.57298e-11	0_F	AFA	29.3195	16.3664	5.85497e-189	7.51902e-07	30.1726	0.472059	5.41813e-200	8.47616e-07	0.940884		3	0.00615026	0.308756	3.08814	4.4799	0.00201414
SL012707	ENSG00000169174	Proprotein convertase subtilisin/kexin type 9	PCSK9	Q8NBP7	PCSK9	LDL_cholesterol	0.0252514	0.0338049	0_F	AFA	13.6177	38.6221	3.14333e-42	7.51902e-07					0.0891624		8	0.0526147	0.00211318	-0.0322452	0.871131	0.974277
SL003646	ENSG00000167460	Tropomyosin alpha-4 chain	Tropomyosin 4	P67936	TPM4	Mean_corpuscular_hemoglobin	0.0438463	0.00493492	0_F	AFA	-7.84698	-0.422507	4.26168e-15	7.51902e-07	-2.20116	-0.0132889	0.0277244	8.47616e-07	0.0288849		0	0.00715477	0.262479	0.551401	0.0522868	0.581359
SL000668	ENSG00000135218	Platelet glycoprotein 4	CD36 ANTIGEN	P16671	CD36	Platelet	0.263534	7.57263e-14	0_F	AFA	5.20746	6.19298	1.91443e-07	7.51902e-07					0.991706		3	0.000245713	0.833053	1.01334	4.17313	0.310899
SL003646	ENSG00000167460	Tropomyosin alpha-4 chain	Tropomyosin 4	P67936	TPM4	Platelet	0.0438463	0.00493492	0_F	AFA	5.55515	9.818	2.77369e-08	7.51902e-07	-2.7334	-0.0161085	0.00626839	8.47616e-07	0.0578716		0	0.00715477	0.262479	0.033938	-0.649256	0.972927
SL005224	ENSG00000117400	Thrombopoietin Receptor	Thrombopoietin Receptor	P40238	MPL	Platelet	0.0862314	7.78417e-05	0_F	AFA	-6.33051	-14.3992	2.44348e-10	7.51902e-07					0.202334		2	0	1
SL003646	ENSG00000167460	Tropomyosin alpha-4 chain	Tropomyosin 4	P67936	TPM4	QT_interval	0.0438463	0.00493492	0_F	AFA	-15.8601	-19.0187	1.19701e-56	7.51902e-07					0.0172726		0	0.00715477	0.262479	-0.318679	-0.516042	0.74997
SL003646	ENSG00000167460	Tropomyosin alpha-4 chain	Tropomyosin 4	P67936	TPM4	Systolic_blood	0.0438463	0.00493492	0_F	AFA	-13.4444	-8.77027	3.32055e-41	7.51902e-07	-0.475801	-0.00273108	0.634216	8.47616e-07	0.0146538		0	0.00715477	0.262479	0.163895	0.0822005	0.869814
SL000276	ENSG00000130203	Apolipoprotein E	Apo E	P02649	APOE	Total_cholesterol	0.281684	9.5235e-15	0_F	AFA	22.6733	12.3232	8.21283e-114	7.51902e-07	28.2945	0.287972	4.03707e-176	8.47616e-07	0.991563		3	0.0017943	0.576629	3.24049	72.7596	0.00119323
SL000277	ENSG00000130203	Apolipoprotein E (isoform E2)	Apo E2	P02649	APOE	Total_cholesterol	0.184272	4.64442e-10	0_F	AFA	22.2806	15.013	5.70224e-110	7.51902e-07	28.2945	0.378273	4.03707e-176	8.47616e-07	0.971857		3	0.0018073	0.583885	0.918517	5.66086	0.358348
SL000437	ENSG00000257017	Haptoglobin	Haptoglobin, Mixed Type	P00738	HP	Total_cholesterol	0.334532	2.21182e-18	0_F	AFA	-5.92193	-4.29718	3.18195e-09	7.51902e-07					0.994806	7.24171e-08	0	0.438879	3.03563e-25	-4.96677	-2.9068	6.80778e-07
SL000276	ENSG00000130203	Apolipoprotein E	Apo E	P02649	APOE	Triglyceride	0.281684	9.5235e-15	0_F	AFA	-5.98035	-0.0386286	2.22661e-09	7.51902e-07	-25.6093	-0.0875319	1.20042e-144	8.47616e-07	0.054958		3	0.0017943	0.576629	0.255774	0.111387	0.798126
SL003646	ENSG00000167460	Tropomyosin alpha-4 chain	Tropomyosin 4	P67936	TPM4	Triglyceride	0.0438463	0.00493492	0_F	AFA	17.5742	0.322115	3.88106e-69	7.51902e-07	0.88776	0.00525101	0.37467	8.47616e-07	0.0182513		0	0.00715477	0.262479	0.0330438	0.0099307	0.97364
SL004668	ENSG00000130203	Apolipoprotein E (isoform E3)	Apo E3	P02649	APOE	Triglyceride	0.252252	2.77119e-13	0_F	AFA	-5.12537	-0.0353649	2.96952e-07	7.51902e-07	-25.6093	-0.0940236	1.20042e-144	8.47616e-07	0.0477224		3	0.00401843	0.395847	0.227801	0.0168775	0.819801
SL004669	ENSG00000130203	Apolipoprotein E (isoform E4)	Apo E4	P02649	APOE	Triglyceride	0.208831	8.57298e-11	0_F	AFA	-7.38699	-0.055592	1.50187e-13	7.51902e-07	-25.0774	-0.111271	8.7746e-139	8.47616e-07	0.0611442		3	0.00615026	0.308756	-0.488776	-0.00617434	0.625
SL003646	ENSG00000167460	Tropomyosin alpha-4 chain	Tropomyosin 4	P67936	TPM4	Waist-hip50	0.0438463	0.00493492	0_F	AFA	7.51998	0.307255	5.4783e-14	7.51902e-07					0.0175732		0	0.00715477	0.262479	0.445079	0.0344747	0.656263
SL000051	ENSG00000132693	C-reactive protein	CRP	P02741	CRP	WBC	0.0522594	0.00236306	0_F	AFA	-11.3643	-0.0973395	6.29322e-30	7.51902e-07					0.0483941		0	0.00318001	0.460252	-11.6983	-0.213175	1.30101e-31
SL000573	ENSG00000132703	Serum amyloid P-component	SAP	P02743	APCS	WBC	0.0572223	0.00141047	0_F	AFA	5.92716	0.0846093	3.08221e-09	7.51902e-07	1.29661	0.0212363	0.194767	8.47616e-07	0.0448017		0	8.31092e-05	0.905046
SL001729	ENSG00000108342	Granulocyte colony-stimulating factor	G-CSF	P09919	CSF3	WBC	0.0470107	0.0037969	0_F	AFA	-9.46338	-0.0961164	2.9816e-21	7.51902e-07	-38.3386	-0.363484	0	8.47616e-07	0.546178		2	0.0113172	0.157878
SL003646	ENSG00000167460	Tropomyosin alpha-4 chain	Tropomyosin 4	P67936	TPM4	WBC	0.0438463	0.00493492	0_F	AFA	-11.66	-0.128447	2.04022e-31	7.51902e-07	0.760033	0.00461353	0.447235	8.47616e-07	0.0211366		0	0.00715477	0.262479	-0.391751	-0.00308192	0.695242
SL004804	ENSG00000162706	Cell adhesion molecule 3	Nectin-like protein 1	Q8N126	CADM3	WBC	0.0298044	0.022138	0_F	AFA	-6.4496	-0.088386	1.12147e-10	7.51902e-07					0.0385042		0	0	1
SL006108	ENSG00000073754	CD5 antigen-like	CD5L	O43866	CD5L	WBC	0.0396962	0.00767859	0_F	AFA	5.55866	0.0836993	2.71859e-08	7.51902e-07					0.0482691		0	0.00100638	0.682489	8.23665	0.097704	1.77102e-16
SL006550	ENSG00000143369	Extracellular matrix protein 1	ECM1	Q16610	ECM1	WBC	0.100965	1.53052e-05	0_F	AFA	-5.32247	-0.0225591	1.02369e-07	7.51902e-07	-0.924348	0.00152533	0.355305	8.47616e-07	0.0462005		2	0.000293827	0.822722
SL007674	ENSG00000122224	T-lymphocyte surface antigen Ly-9	LY9	Q9HBG7	LY9	WBC	0.0396605	0.00760745	0_F	AFA	-5.58645	-0.0898281	2.31759e-08	7.51902e-07					0.0548034		2	0.00561135	0.317552	0.0541452	-0.00889311	0.95682
SL008588	ENSG00000066294	SLAM family member 5	SLAF5	Q9UIB8	CD84	WBC	0.0696671	0.000445136	0_F	AFA	7.52781	0.0485973	5.15975e-14	7.51902e-07	-0.594942	-0.00392847	0.551882	8.47616e-07	0.0992022		0	7.80742e-06	0.97178	0.00902193	0.0500171	0.992802
SL014228	ENSG00000162739	SLAM family member 6	SLAF6	Q96DU3	SLAMF6	WBC	0.0366291	0.010738	0_F	AFA	8.17919	0.118368	2.85751e-16	7.51902e-07	-0.43839	-0.00816865	0.661104	8.47616e-07	0.0526246		0	0.0184496	0.0662376
SL016928	ENSG00000026751	SLAM family member 7	SLAF7	Q9NQ25	SLAMF7	WBC	0.144942	5.76162e-08	0_F	AFA	-5.75891	-0.0316162	8.466e-09	7.51902e-07	4.94991	0.0203707	7.42473e-07	8.47616e-07	0.0517588		1	0.00096952	0.686231
SL000051	ENSG00000132693	C-reactive protein	CRP	P02741	CRP	C-reactive	0.0138544	0.000214473	0_F	ALL	30.4096	1.00872	4.10479e-203	7.51902e-07	13.4098	0.360035	5.29707e-41	8.47616e-07	0.989226		0	0.00929743	0.00267089	24.8769	2.03569	1.3225e-136
SL000573	ENSG00000132703	Serum amyloid P-component	SAP	P02743	APCS	C-reactive	0.0148345	0.000143764	0_F	ALL	-7.68498	-0.242324	1.5302e-14	7.51902e-07	-14.1342	-0.142759	2.33758e-45	8.47616e-07	0.0196944		0	0.0113541	0.000923536	-7.38205	-0.334365	1.55876e-13
SL001943	ENSG00000160712	Interleukin-6 receptor subunit alpha	IL-6 sRa	P08887	IL6R	C-reactive	0.655725	1.1337e-267	0_F	ALL	-10.945	-0.0817391	7.0226e-28	7.51902e-07	-36.9855	-0.0765573	1.95922e-299	8.47616e-07	0.99577		1	0.180689	5.60694e-45	0.286025	0.0138123	0.774859
SL001990	ENSG00000136689	Interleukin-1 receptor antagonist protein	IL-1Ra	P18510	IL1RN	C-reactive	0.085307	9.57882e-21	0_F	ALL	-6.85436	-0.140796	7.16308e-12	7.51902e-07	-17.5735	-0.0990362	3.9296e-69	8.47616e-07	0.981316	0.96771	0	0.0835975	2.29261e-20	-6.44329	-0.193702	1.16911e-10
SL000668	ENSG00000135218	Platelet glycoprotein 4	CD36 ANTIGEN	P16671	CD36	HDL_cholesterol	0.0675576	1.30189e-16	0_F	ALL	-5.33755	-1.58538	9.42126e-08	7.51902e-07	2.29041	0.0579765	0.0219978	8.47616e-07	0.209425		0	0.0278537	1.80349e-07	-6.44466	-1.90351	1.1586e-10
SL000437	ENSG00000257017	Haptoglobin	Haptoglobin, Mixed Type	P00738	HP	LDL_cholesterol	0.38887	1.79151e-113	0_F	ALL	-5.02665	-1.827	4.99131e-07	7.51902e-07	-18.879	-0.0536885	1.69805e-79	8.47616e-07	0.991927	0.984877	0	0.53476	1.74225e-186	-6.08696	-1.88256	1.15073e-09
SL012707	ENSG00000169174	Proprotein convertase subtilisin/kexin type 9	PCSK9	Q8NBP7	PCSK9	LDL_cholesterol	0.0163224	6.62083e-05	0_F	ALL	6.0476	8.30428	1.47023e-09	7.51902e-07	9.90135	0.144146	4.10713e-23	8.47616e-07	0.146456	0.098756	1	0.000142026	0.711559	3.36061	14.8234	0.000777698
SL012707	ENSG00000169174	Proprotein convertase subtilisin/kexin type 9	PCSK9	Q8NBP7	PCSK9	Total_cholesterol	0.0163224	6.62083e-05	0_F	ALL	4.97785	7.49218	6.42942e-07	7.51902e-07	9.34125	0.131689	9.51995e-21	8.47616e-07	0.301306	0.302473	1	0.000142026	0.711559	2.77887	13.719	0.00545483
SL000051	ENSG00000132693	C-reactive protein	CRP	P02741	CRP	WBC	0.0138544	0.000214473	0_F	ALL	-5.63832	-0.0576357	1.71717e-08	7.51902e-07	0.249126	0.0058762	0.803263	8.47616e-07	0.0159702		0	0.00929743	0.00267089	-8.67091	-0.21188	4.28699e-18
SL006108	ENSG00000073754	CD5 antigen-like	CD5L	O43866	CD5L	WBC	0.0190187	1.70603e-05	0_F	ALL	10.4306	0.139504	1.7971e-25	7.51902e-07	0.643415	0.00670309	0.519955	8.47616e-07	0.0151534		0	0.0104256	0.00134169	9.96443	0.385809	2.1813e-23
SL010450	ENSG00000117091	CD48 antigen	CD48	P09326	CD48	WBC	0.0376094	1.1144e-09	0_F	ALL	-5.77404	-0.0487241	7.73915e-09	7.51902e-07	-3.59839	-0.0357954	0.000320199	8.47616e-07	0.0310613		0	0.0408428	2.06585e-10	-0.84161	-0.0133571	0.400006
SL000276	ENSG00000130203	Apolipoprotein E	Apo E	P02649	APOE	C-reactive	0.0642334	1.08657e-07	0_F	CAU	-10.2141	-0.266683	1.71383e-24	7.51902e-07	-18.2518	-0.340252	2.00145e-74	8.47616e-07	0.992683	0.996392	2	2.48059e-05	0.920144
SL000277	ENSG00000130203	Apolipoprotein E (isoform E2)	Apo E2	P02649	APOE	C-reactive	0.0745701	1.35841e-08	0_F	CAU	-11.1386	-0.251086	8.13859e-29	7.51902e-07	-27.1118	-0.352885	7.14515e-162	8.47616e-07	0.992769	0.997378	2	0.00187906	0.382048
SL001943	ENSG00000160712	Interleukin-6 receptor subunit alpha	IL-6 sRa	P08887	IL6R	C-reactive	0.727283	2.06252e-143	0_F	CAU	-11.5729	-0.0892836	5.65263e-31	7.51902e-07	-24.9515	-0.0750902	2.05573e-137	8.47616e-07	0.995831		1	0.0318784	0.000279333	5.55191	0.295907	2.82569e-08
SL004477	ENSG00000163220	Protein S100-A9	calgranulin B	P06702	S100A9	C-reactive	0.033018	0.000203442	0_F	CAU	-14.176	-0.332755	1.2892e-45	7.51902e-07	-0.221045	-0.00390024	0.825058	8.47616e-07	0.0778144		0	0.00196944	0.373724	-2.72547	-0.121771	0.00642093
SL004668	ENSG00000130203	Apolipoprotein E (isoform E3)	Apo E3	P02649	APOE	C-reactive	0.0613263	2.58883e-07	0_F	CAU	-9.98644	-0.278538	1.7474e-23	7.51902e-07	-17.9974	-0.383346	2.04228e-72	8.47616e-07	0.98451	0.99272	2	0.00091575	0.540723
SL004669	ENSG00000130203	Apolipoprotein E (isoform E4)	Apo E4	P02649	APOE	C-reactive	0.067077	1.04788e-07	0_F	CAU	-10.5391	-0.290372	5.7035e-26	7.51902e-07	-18.6627	-0.34828	9.96624e-78	8.47616e-07	0.990875	0.99407	2	0.00014527	0.809451
SL018629	ENSG00000108375	E3 ubiquitin-protein ligase RNF43	RNF43	Q68DV7	RNF43	C-reactive	0.0235809	0.00165921	0_F	CAU	-5.1202	-0.0819485	3.05211e-07	7.51902e-07	1.59727	0.00430357	0.110205	8.47616e-07	0.00233344
SL010393	ENSG00000131650	Kremen protein 2	KREM2	Q8NCW0	KREMEN2	Diabetes	0.0246775	0.00139407	0_F	CAU	-5.48912	-0.261479	4.03949e-08	7.51902e-07	0.0592503	4.42558e-05	0.952753	8.47616e-07	0.00295707		1	0.00122186	0.47673
SL004477	ENSG00000163220	Protein S100-A9	calgranulin B	P06702	S100A9	End_renal	0.033018	0.000203442	0_F	CAU	-6.44737	-0.884723	1.13804e-10	7.51902e-07	1.12564	0.153128	0.260317	8.47616e-07	0.00350349		0	0.00196944	0.373724	-1.44613	-0.352565	0.148141
SL000039	ENSG00000169429	Interleukin-8	IL-8	P10145	CXCL8	Height	0.0250305	0.00139058	0_F	CAU	5.98725	0.0943858	2.13419e-09	7.51902e-07	1.70319	0.00954972	0.0885331	8.47616e-07	0.0666958		0	0.00230284	0.332402
SL018629	ENSG00000108375	E3 ubiquitin-protein ligase RNF43	RNF43	Q68DV7	RNF43	Height	0.0235809	0.00165921	0_F	CAU	-6.25606	-0.0532408	3.9483e-10	7.51902e-07	-0.716024	-0.00350224	0.473976	8.47616e-07	0.122913
SL006088	ENSG00000176170	Sphingosine kinase 1	Sphingosine kinase 1	Q9NYA1	SPHK1	Hemoglobin	0.0418607	2.92607e-05	0_F	CAU	-5.30673	-0.257207	1.11609e-07	7.51902e-07					0.161689
SL000276	ENSG00000130203	Apolipoprotein E	Apo E	P02649	APOE	LDL_cholesterol	0.0642334	1.08657e-07	0_F	CAU	5.55636	5.7342	2.75462e-08	7.51902e-07	13.5822	0.283235	5.10674e-42	8.47616e-07	0.992681	0.611789	2	2.48059e-05	0.920144
SL000277	ENSG00000130203	Apolipoprotein E (isoform E2)	Apo E2	P02649	APOE	LDL_cholesterol	0.0745701	1.35841e-08	0_F	CAU	5.85982	5.20525	4.6337e-09	7.51902e-07	15.4392	0.260893	8.92452e-54	8.47616e-07	0.992766	0.0292345	2	0.00187906	0.382048
SL004668	ENSG00000130203	Apolipoprotein E (isoform E3)	Apo E3	P02649	APOE	LDL_cholesterol	0.0613263	2.58883e-07	0_F	CAU	4.982	5.53335	6.29297e-07	7.51902e-07	13.5192	0.318974	1.20452e-41	8.47616e-07	0.984505	0.508377	2	0.00091575	0.540723
SL004669	ENSG00000130203	Apolipoprotein E (isoform E4)	Apo E4	P02649	APOE	LDL_cholesterol	0.067077	1.04788e-07	0_F	CAU	6.15924	6.64695	7.30948e-10	7.51902e-07	13.6867	0.288752	1.21941e-42	8.47616e-07	0.990872	0.298699	2	0.00014527	0.809451
SL012707	ENSG00000169174	Proprotein convertase subtilisin/kexin type 9	PCSK9	Q8NBP7	PCSK9	LDL_cholesterol	0.0380927	6.66378e-05	0_F	CAU	5.36222	4.99224	8.22064e-08	7.51902e-07	17.4517	0.130077	3.33993e-68	8.47616e-07	0.0639244	0.0793202	2	0.000402753	0.683611
SL004477	ENSG00000163220	Protein S100-A9	calgranulin B	P06702	S100A9	PR_interval	0.033018	0.000203442	0_F	CAU	7.0647	4.85139	1.60962e-12	7.51902e-07	1.08155	0.0359444	0.279451	8.47616e-07	0.00456529		0	0.00196944	0.373724	0.26187	0.407533	0.793421
SL008931	ENSG00000204936	CD177 antigen	CD177	Q8N6Q3	CD177	PR_interval	0.121985	2.41072e-13	0_F	CAU	-4.97307	-1.80929	6.59025e-07	7.51902e-07	-0.691363	-0.0274195	0.489338	8.47616e-07	0.0107969		0	0.0951661	1.55836e-10	-0.3333	-0.0814419	0.738908
SL010393	ENSG00000131650	Kremen protein 2	KREM2	Q8NCW0	KREMEN2	PR_interval	0.0246775	0.00139407	0_F	CAU	5.15119	2.64622	2.5884e-07	7.51902e-07	-0.748135	-0.0324922	0.454379	8.47616e-07	0.0072848		1	0.00122186	0.47673
SL004477	ENSG00000163220	Protein S100-A9	calgranulin B	P06702	S100A9	QRS_duration	0.033018	0.000203442	0_F	CAU	-10.6371	-2.73395	2.00185e-26	7.51902e-07	3.55283	0.115796	0.000381104	8.47616e-07	0.00694533		0	0.00196944	0.373724	0.259335	0.124589	0.795377
SL000276	ENSG00000130203	Apolipoprotein E	Apo E	P02649	APOE	Total_cholesterol	0.0642334	1.08657e-07	0_F	CAU	4.98739	5.64471	6.11991e-07	7.51902e-07	14.2591	0.24037	3.9329e-46	8.47616e-07	0.992683	0.996394	2	2.48059e-05	0.920144
SL004477	ENSG00000163220	Protein S100-A9	calgranulin B	P06702	S100A9	Total_cholesterol	0.033018	0.000203442	0_F	CAU	5.04841	3.6696	4.45492e-07	7.51902e-07	-0.369727	-0.000707613	0.711586	8.47616e-07	0.0100697		0	0.00196944	0.373724	0.0157204	-0.287069	0.987457
SL004669	ENSG00000130203	Apolipoprotein E (isoform E4)	Apo E4	P02649	APOE	Total_cholesterol	0.067077	1.04788e-07	0_F	CAU	5.65084	6.67517	1.59667e-08	7.51902e-07	14.3327	0.244375	1.36636e-46	8.47616e-07	0.990875	0.994075	2	0.00014527	0.809451
SL012707	ENSG00000169174	Proprotein convertase subtilisin/kexin type 9	PCSK9	Q8NBP7	PCSK9	Total_cholesterol	0.0380927	6.66378e-05	0_F	CAU	5.25135	5.43683	1.5099e-07	7.51902e-07	15.6648	0.115297	2.63175e-55	8.47616e-07	0.480748	0.480852	2	0.000402753	0.683611
SL001943	ENSG00000160712	Interleukin-6 receptor subunit alpha	IL-6 sRa	P08887	IL6R	WBC	0.727283	2.06252e-143	0_F	CAU	4.98445	0.0115929	6.21377e-07	7.51902e-07	-0.236371	-0.000503152	0.813145	8.47616e-07	3.08715e-39		1	0.0318784	0.000279333	-1.05115	-0.00407711	0.293191
SL004477	ENSG00000163220	Protein S100-A9	calgranulin B	P06702	S100A9	WBC	0.033018	0.000203442	0_F	CAU	32.8677	0.247704	6.36487e-237	7.51902e-07	-0.400259	-0.00317524	0.688966	8.47616e-07	0.0550507		0	0.00196944	0.373724	4.02036	0.0509516	5.81105e-05
SL006108	ENSG00000073754	CD5 antigen-like	CD5L	O43866	CD5L	WBC	0.0188015	0.00512671	0_F	CAU	9.68105	0.198206	3.62964e-22	7.51902e-07	1.03541	0.0165782	0.300476	8.47616e-07	0.0588768		0	0.00362369	0.226055	12.7239	0.620996	4.35606e-37
SL014088	ENSG00000160856	Fc receptor-like protein 3	FCRL3	Q96P31	FCRL3	WBC	0.34706	8.13967e-43	0_F	CAU	-10.5031	-0.033731	8.35505e-26	7.51902e-07	-1.21079	-0.00351285	0.225975	8.47616e-07	3.86047e-33		2	0.000447854	0.670952
SL013489	ENSG00000166126	Protein amnionless	AMNLS	Q9BXJ7	AMN	BMI	0.0686479	0.0326642	0_F	CHN	-8.57563	-0.0897425	9.8546e-18	7.51902e-07	2.19151	0.0211013	0.028415	8.47616e-07	0.00658231		0	0	1
SL000346	ENSG00000103811	Cathepsin H	Cathepsin H	P09668	CTSH	C-reactive	0.139831	0.00184601	0_F	CHN	5.55851	0.0652954	2.7208e-08	7.51902e-07	-2.66923	-0.00779139	0.0076026	8.47616e-07	0.00797016		1	0.0157157	0.341069
SL001943	ENSG00000160712	Interleukin-6 receptor subunit alpha	IL-6 sRa	P08887	IL6R	C-reactive	0.67261	2.13107e-18	0_F	CHN	-11.3156	-0.0798763	1.09903e-29	7.51902e-07	-30.157	-0.0646335	8.68512e-200	8.47616e-07	0.995332	0.995307	1	0.00318018	0.672284
SL013489	ENSG00000166126	Protein amnionless	AMNLS	Q9BXJ7	AMN	C-reactive	0.0686479	0.0326642	0_F	CHN	-7.32194	-0.0821559	2.4441e-13	7.51902e-07	5.36934	0.0253367	7.90239e-08	8.47616e-07	0.0318508		0	0	1
SL013489	ENSG00000166126	Protein amnionless	AMNLS	Q9BXJ7	AMN	Chronic_kidney	0.0686479	0.0326642	0_F	CHN	8.97672	0.293864	2.78971e-19	7.51902e-07	0.789192	0.266147	0.43	8.47616e-07	0.00522043		0	0	1
SL013489	ENSG00000166126	Protein amnionless	AMNLS	Q9BXJ7	AMN	Diastolic_blood	0.0686479	0.0326642	0_F	CHN	-8.74374	-1.01046	2.25511e-18	7.51902e-07	-8.18156	-0.0297363	2.80184e-16	8.47616e-07	0.0055282		0	0	1
SL013489	ENSG00000166126	Protein amnionless	AMNLS	Q9BXJ7	AMN	End_renal	0.0686479	0.0326642	0_F	CHN	5.2553	0.357574	1.47782e-07	7.51902e-07	1.64163	0.125633	0.100666	8.47616e-07	0.0040623		0	0	1
SL013489	ENSG00000166126	Protein amnionless	AMNLS	Q9BXJ7	AMN	Glomerular	0.0686479	0.0326642	0_F	CHN	-9.44511	-1.95	3.55046e-21	7.51902e-07	-5.04161	-0.00231032	4.61629e-07	8.47616e-07	0.00657404		0	0	1
SL013489	ENSG00000166126	Protein amnionless	AMNLS	Q9BXJ7	AMN	Height	0.0686479	0.0326642	0_F	CHN	-7.4439	-0.0624732	9.77539e-14	7.51902e-07	-0.70614	-0.00208871	0.480101	8.47616e-07	0.0163615		0	0	1
SL013489	ENSG00000166126	Protein amnionless	AMNLS	Q9BXJ7	AMN	Hemoglobin	0.0686479	0.0326642	0_F	CHN	5.61731	0.110248	1.93951e-08	7.51902e-07	-1.00957	-0.0382587	0.3127	8.47616e-07	0.010676		0	0	1
SL013489	ENSG00000166126	Protein amnionless	AMNLS	Q9BXJ7	AMN	Hypertension	0.0686479	0.0326642	0_F	CHN	-8.38684	-0.177607	4.99393e-17	7.51902e-07					0.0052152		0	0	1
SL013489	ENSG00000166126	Protein amnionless	AMNLS	Q9BXJ7	AMN	Mean_corpuscular_hemoglobin	0.0686479	0.0326642	0_F	CHN	-9.6809	-0.172236	3.63486e-22	7.51902e-07	3.67189	0.0133356	0.000240765	8.47616e-07	0.00863456		0	0	1
SL013489	ENSG00000166126	Protein amnionless	AMNLS	Q9BXJ7	AMN	PR_interval	0.0686479	0.0326642	0_F	CHN	-8.38255	-2.73547	5.17935e-17	7.51902e-07	-5.81326	-0.134582	6.12686e-09	8.47616e-07	0.0139741		0	0	1
SL013489	ENSG00000166126	Protein amnionless	AMNLS	Q9BXJ7	AMN	QRS_duration	0.0686479	0.0326642	0_F	CHN	-7.83048	-1.04721	4.86027e-15	7.51902e-07	4.14375	0.0864758	3.4167e-05	8.47616e-07	0.00792215		0	0	1
SL013489	ENSG00000166126	Protein amnionless	AMNLS	Q9BXJ7	AMN	Smoking	0.0686479	0.0326642	0_F	CHN	-8.00597	-0.0840478	1.18531e-15	7.51902e-07	-0.82061	-0.00930839	0.411868	8.47616e-07	0.02189		0	0	1
SL013489	ENSG00000166126	Protein amnionless	AMNLS	Q9BXJ7	AMN	Total_cholesterol	0.0686479	0.0326642	0_F	CHN	8.47114	3.94277	2.42997e-17	7.51902e-07	-5.44992	-0.0251115	5.03928e-08	8.47616e-07	0.00842435		0	0	1
SL001943	ENSG00000160712	Interleukin-6 receptor subunit alpha	IL-6 sRa	P08887	IL6R	WBC	0.67261	2.13107e-18	0_F	CHN	6.48141	0.0147608	9.08708e-11	7.51902e-07	-0.398126	-0.00216642	0.690537	8.47616e-07	5.53642e-14		1	0.00318018	0.672284
SL007674	ENSG00000122224	T-lymphocyte surface antigen Ly-9	LY9	Q9HBG7	LY9	WBC	0.228512	6.05594e-05	0_F	CHN	5.81883	0.0287122	5.92599e-09	7.51902e-07	3.1986	0.0151257	0.00138098	8.47616e-07	0.0478712		1	0.121543	0.00484094	5.41825	0.0481738	6.01848e-08
SL010450	ENSG00000117091	CD48 antigen	CD48	P09326	CD48	WBC	0.219868	8.20814e-05	0_F	CHN	-19.876	-0.0569408	6.56637e-88	7.51902e-07	4.26993	0.010767	1.95538e-05	8.47616e-07	0.0718918		1	0.0172805	0.279563
SL014088	ENSG00000160856	Fc receptor-like protein 3	FCRL3	Q96P31	FCRL3	WBC	0.310684	1.00441e-06	0_F	CHN	-9.2992	-0.0333914	1.41512e-20	7.51902e-07	-0.996686	-0.00346458	0.318917	8.47616e-07	0.0140783		5	0.0485404	0.0810061	8.52713	0.140491	1.50018e-17
SL014188	ENSG00000122223	Natural killer cell receptor 2B4	CD244	Q9BZW8	CD244	WBC	0.207878	0.000147981	0_F	CHN	-8.0016	-0.0324193	1.22811e-15	7.51902e-07	-1.96698	-0.00651689	0.0491857	8.47616e-07	0.0657161		0	0.27534	3.15032e-06	-1.19031	-0.00495918	0.233924
SL000051	ENSG00000132693	C-reactive protein	CRP	P02741	CRP	C-reactive	0.0620092	1.3948e-05	0_F	HIS	19.9421	0.304851	1.75365e-88	7.51902e-07	37.2109	0.269436	4.54945e-303	8.47616e-07	0.592392		0	0.00899374	0.103983	23.2893	3.09662	5.69646e-120
SL000276	ENSG00000130203	Apolipoprotein E	Apo E	P02649	APOE	C-reactive	0.108691	4.946e-09	0_F	HIS	-4.9774	-0.0796196	6.4443e-07	7.51902e-07	-22.4099	-0.0965384	3.15464e-111	8.47616e-07	0.0619571	0.0506708	2	0.00176169	0.475226
SL000277	ENSG00000130203	Apolipoprotein E (isoform E2)	Apo E2	P02649	APOE	C-reactive	0.111744	3.33681e-09	0_F	HIS	-4.9774	-0.0838586	6.4443e-07	7.51902e-07	-22.4099	-0.101678	3.15464e-111	8.47616e-07	0.107579	0.0624289	2	1.86282e-06	0.981617
SL001943	ENSG00000160712	Interleukin-6 receptor subunit alpha	IL-6 sRa	P08887	IL6R	C-reactive	0.661793	5.48355e-83	0_F	HIS	-11.4315	-0.0906656	2.91097e-30	7.51902e-07	-36.3915	-0.0764705	5.79824e-290	8.47616e-07	0.995946		2	0.0194286	0.0171362	2.13766	0.0624531	0.0325447
SL004668	ENSG00000130203	Apolipoprotein E (isoform E3)	Apo E3	P02649	APOE	C-reactive	0.108201	6.96344e-09	0_F	HIS	-4.9774	-0.0852944	6.4443e-07	7.51902e-07	-22.4099	-0.103419	3.15464e-111	8.47616e-07	0.0609078	0.0541126	2	0.00199854	0.444912
SL004669	ENSG00000130203	Apolipoprotein E (isoform E4)	Apo E4	P02649	APOE	C-reactive	0.0842353	2.93032e-07	0_F	HIS	-4.9774	-0.0967871	6.4443e-07	7.51902e-07	-22.4099	-0.117354	3.15464e-111	8.47616e-07	0.0729586	0.0596354	2	0.00657505	0.163795
SL000276	ENSG00000130203	Apolipoprotein E	Apo E	P02649	APOE	HDL_cholesterol	0.108691	4.946e-09	0_F	HIS	-10.2967	-2.24552	7.28987e-25	7.51902e-07	-16.2105	-0.0664099	4.25289e-59	8.47616e-07	0.996372	0.0693052	2	0.00176169	0.475226
SL000277	ENSG00000130203	Apolipoprotein E (isoform E2)	Apo E2	P02649	APOE	HDL_cholesterol	0.111744	3.33681e-09	0_F	HIS	-10.2967	-2.36507	7.28987e-25	7.51902e-07	-16.2105	-0.0699456	4.25289e-59	8.47616e-07	0.991467	0.100925	2	1.86282e-06	0.981617
SL004668	ENSG00000130203	Apolipoprotein E (isoform E3)	Apo E3	P02649	APOE	HDL_cholesterol	0.108201	6.96344e-09	0_F	HIS	-10.2967	-2.40557	7.28987e-25	7.51902e-07	-16.2105	-0.0711431	4.25289e-59	8.47616e-07	0.988813	0.0545382	2	0.00199854	0.444912
SL004669	ENSG00000130203	Apolipoprotein E (isoform E4)	Apo E4	P02649	APOE	HDL_cholesterol	0.0842353	2.93032e-07	0_F	HIS	-10.2967	-2.7297	7.28987e-25	7.51902e-07	-16.2105	-0.0807291	4.25289e-59	8.47616e-07	0.949552	0.0585152	2	0.00657505	0.163795
SL000276	ENSG00000130203	Apolipoprotein E	Apo E	P02649	APOE	LDL_cholesterol	0.108691	4.946e-09	0_F	HIS	30.6148	18.4559	7.76599e-206	7.51902e-07	16.5842	0.462748	9.06766e-62	8.47616e-07	0.996372	0.996633	2	0.00176169	0.475226
SL000277	ENSG00000130203	Apolipoprotein E (isoform E2)	Apo E2	P02649	APOE	LDL_cholesterol	0.111744	3.33681e-09	0_F	HIS	30.6148	19.4385	7.76599e-206	7.51902e-07	16.5842	0.487385	9.06766e-62	8.47616e-07	0.991467	0.992226	2	1.86282e-06	0.981617
SL004668	ENSG00000130203	Apolipoprotein E (isoform E3)	Apo E3	P02649	APOE	LDL_cholesterol	0.108201	6.96344e-09	0_F	HIS	30.6148	19.7713	7.76599e-206	7.51902e-07	16.5842	0.49573	9.06766e-62	8.47616e-07	0.988813	0.989817	2	0.00199854	0.444912
SL004669	ENSG00000130203	Apolipoprotein E (isoform E4)	Apo E4	P02649	APOE	LDL_cholesterol	0.0842353	2.93032e-07	0_F	HIS	30.6148	22.4354	7.76599e-206	7.51902e-07	16.5842	0.562526	9.06766e-62	8.47616e-07	0.949552	0.954311	2	0.00657505	0.163795
SL000622	ENSG00000198734	Coagulation Factor V	Coagulation Factor V	P12259	F5	QT_interval	0.194906	4.54897e-16	0_F	HIS	5.35594	1.86151	8.51111e-08	7.51902e-07	1.13711	0.725969	0.255493	8.47616e-07	0.0512594		13	0.000471875	0.703893	0.495685	5.47705	0.620117
SL000276	ENSG00000130203	Apolipoprotein E	Apo E	P02649	APOE	Total_cholesterol	0.108691	4.946e-09	0_F	HIS	22.3927	14.9714	4.63792e-111	7.51902e-07	14.9795	0.352272	9.99995e-51	8.47616e-07	0.996372	0.996633	2	0.00176169	0.475226
SL000277	ENSG00000130203	Apolipoprotein E (isoform E2)	Apo E2	P02649	APOE	Total_cholesterol	0.111744	3.33681e-09	0_F	HIS	22.3927	15.7685	4.63792e-111	7.51902e-07	14.9795	0.371028	9.99995e-51	8.47616e-07	0.991467	0.992226	2	1.86282e-06	0.981617
SL004668	ENSG00000130203	Apolipoprotein E (isoform E3)	Apo E3	P02649	APOE	Total_cholesterol	0.108201	6.96344e-09	0_F	HIS	22.3927	16.0385	4.63792e-111	7.51902e-07	14.9795	0.37738	9.99995e-51	8.47616e-07	0.988813	0.989817	2	0.00199854	0.444912
SL004669	ENSG00000130203	Apolipoprotein E (isoform E4)	Apo E4	P02649	APOE	Total_cholesterol	0.0842353	2.93032e-07	0_F	HIS	22.3927	18.1995	4.63792e-111	7.51902e-07	14.9795	0.428229	9.99995e-51	8.47616e-07	0.949552	0.954311	2	0.00657505	0.163795
SL000051	ENSG00000132693	C-reactive protein	CRP	P02741	CRP	WBC	0.0620092	1.3948e-05	0_F	HIS	-8.75092	-0.0394525	2.11613e-18	7.51902e-07	1.8413	0.0118623	0.0655771	8.47616e-07	0.0838486		0	0.00899374	0.103983	-10.7891	-0.417334	3.87543e-27
SL001791	ENSG00000242252	Osteocalcin	Osteocalcin	P02818	BGLAP	WBC	0.0169259	0.0260584	0_F	HIS	6.59404	0.0747806	4.28022e-11	7.51902e-07					0.0634834		1	8.07485e-06	0.961797
SL000051	ENSG00000132693	C-reactive protein	CRP	P02741	CRP	C-reactive	0.096583	2.3726e-05	0_T	AFA	19.2545	0.51815	1.29314e-82	7.51778e-07					0.851246		0	0.00318001	0.460252	16.0415	1.16819	6.55048e-58
SL000277	ENSG00000130203	Apolipoprotein E (isoform E2)	Apo E2	P02649	APOE	C-reactive	0.202556	1.98397e-10	0_T	AFA	-5.45869	-0.0853974	4.79668e-08	7.51778e-07	-22.4099	-0.099325	3.15464e-111	9.51638e-07	0.0464018		3	0.0018073	0.583885	-1.08625	-0.156284	0.277368
SL000668	ENSG00000135218	Platelet glycoprotein 4	CD36 ANTIGEN	P16671	CD36	C-reactive	0.303038	1.18915e-16	0_T	AFA	5.63188	0.110583	1.78256e-08	7.51778e-07					0.994566		3	0.000245713	0.833053	2.54606	0.161632	0.0108946
SL001943	ENSG00000160712	Interleukin-6 receptor subunit alpha	IL-6 sRa	P08887	IL6R	C-reactive	0.440798	1.15139e-25	0_T	AFA	-11.0467	-0.0638261	2.27532e-28	7.51778e-07	-26.6233	-0.0752123	3.64354e-156	9.51638e-07	0.995754		2	0.00309588	0.46291	0.579498	0.161611	0.562253
SL000276	ENSG00000130203	Apolipoprotein E	Apo E	P02649	APOE	HDL_cholesterol	0.231774	2.41861e-12	0_T	AFA	-9.62993	-1.64704	5.97696e-22	7.51778e-07	-16.2105	-0.0535706	4.25289e-59	9.51638e-07	0.998664		3	0.0017943	0.576629	1.27237	9.9242	0.203243
SL000277	ENSG00000130203	Apolipoprotein E (isoform E2)	Apo E2	P02649	APOE	HDL_cholesterol	0.202556	1.98397e-10	0_T	AFA	-9.54249	-1.8352	1.39441e-21	7.51778e-07	-16.2105	-0.0683267	4.25289e-59	9.51638e-07	0.985362		3	0.0018073	0.583885	0.0608071	0.363312	0.951513
SL000668	ENSG00000135218	Platelet glycoprotein 4	CD36 ANTIGEN	P16671	CD36	HDL_cholesterol	0.303038	1.18915e-16	0_T	AFA	-10.1852	-2.6964	2.30811e-24	7.51778e-07					0.996802		3	0.000245713	0.833053	-3.58392	-2.79106	0.000338473
SL004668	ENSG00000130203	Apolipoprotein E (isoform E3)	Apo E3	P02649	APOE	HDL_cholesterol	0.22688	6.92877e-12	0_T	AFA	-9.66831	-1.7662	4.11098e-22	7.51778e-07	-16.2105	-0.0568849	4.25289e-59	9.51638e-07	0.998524		3	0.00401843	0.395847	1.29056	1.70176	0.196857
SL004669	ENSG00000130203	Apolipoprotein E (isoform E4)	Apo E4	P02649	APOE	HDL_cholesterol	0.208477	7.57914e-11	0_T	AFA	-8.56099	-1.6946	1.119e-17	7.51778e-07	-16.2105	-0.0678331	4.25289e-59	9.51638e-07	0.969118		3	0.00615026	0.308756	0.0589753	0.114491	0.952972
SL003186	ENSG00000143184	Lymphotactin	Lymphotactin	P47992	XCL1	Height	0.0538367	0.00130789	0_T	AFA	4.96528	0.0890696	6.8601e-07	7.51778e-07	0.52685	0.00271232	0.598298	9.51638e-07	0.303504		1	0.00375226	0.424271
SL000276	ENSG00000130203	Apolipoprotein E	Apo E	P02649	APOE	LDL_cholesterol	0.231774	2.41861e-12	0_T	AFA	31.2489	14.9841	2.31371e-214	7.51778e-07	14.9795	0.373283	9.99995e-51	9.51638e-07	0.991242		3	0.0017943	0.576629	2.37132	37.9754	0.0177248
SL000277	ENSG00000130203	Apolipoprotein E (isoform E2)	Apo E2	P02649	APOE	LDL_cholesterol	0.202556	1.98397e-10	0_T	AFA	27.8207	14.7835	2.4396e-170	7.51778e-07	14.9795	0.476105	9.99995e-51	9.51638e-07	0.971677		3	0.0018073	0.583885	-0.052336	-1.25557	0.958261
SL000437	ENSG00000257017	Haptoglobin	Haptoglobin, Mixed Type	P00738	HP	LDL_cholesterol	0.355129	1.20062e-19	0_T	AFA	-5.89707	-3.95538	3.70016e-09	7.51778e-07					0.994663	7.28613e-08	0	0.438879	3.03563e-25	-4.8642	-2.68129	1.1492e-06
SL004668	ENSG00000130203	Apolipoprotein E (isoform E3)	Apo E3	P02649	APOE	LDL_cholesterol	0.22688	6.92877e-12	0_T	AFA	31.4675	16.1105	2.4184e-217	7.51778e-07	14.9795	0.396378	9.99995e-51	9.51638e-07	0.992997		3	0.00401843	0.395847	2.49651	7.07043	0.0125421
SL004669	ENSG00000130203	Apolipoprotein E (isoform E4)	Apo E4	P02649	APOE	LDL_cholesterol	0.208477	7.57914e-11	0_T	AFA	29.5234	16.5457	1.44411e-191	7.51778e-07	14.9795	0.472666	9.99995e-51	9.51638e-07	0.940884		3	0.00615026	0.308756	3.08814	4.4799	0.00201414
SL000668	ENSG00000135218	Platelet glycoprotein 4	CD36 ANTIGEN	P16671	CD36	Platelet	0.303038	1.18915e-16	0_T	AFA	5.35764	6.22102	8.43152e-08	7.51778e-07					0.991706		3	0.000245713	0.833053	1.01334	4.17313	0.310899
SL005224	ENSG00000117400	Thrombopoietin Receptor	Thrombopoietin Receptor	P40238	MPL	Platelet	0.0941342	3.17495e-05	0_T	AFA	-7.60615	-14.4906	2.82389e-14	7.51778e-07					0.202334		2	0	1
SL000276	ENSG00000130203	Apolipoprotein E	Apo E	P02649	APOE	Total_cholesterol	0.231774	2.41861e-12	0_T	AFA	22.4565	11.9104	1.10519e-111	7.51778e-07	14.9795	0.284166	9.99995e-51	9.51638e-07	0.991563		3	0.0017943	0.576629	3.24049	72.7596	0.00119323
SL000277	ENSG00000130203	Apolipoprotein E (isoform E2)	Apo E2	P02649	APOE	Total_cholesterol	0.202556	1.98397e-10	0_T	AFA	20.8952	12.3866	5.9208e-97	7.51778e-07	14.9795	0.362441	9.99995e-51	9.51638e-07	0.971857		3	0.0018073	0.583885	0.918517	5.66086	0.358348
SL000437	ENSG00000257017	Haptoglobin	Haptoglobin, Mixed Type	P00738	HP	Total_cholesterol	0.355129	1.20062e-19	0_T	AFA	-5.92193	-4.29718	3.18195e-09	7.51778e-07					0.994806	7.24171e-08	0	0.438879	3.03563e-25	-4.96677	-2.9068	6.80778e-07
SL000276	ENSG00000130203	Apolipoprotein E	Apo E	P02649	APOE	Triglyceride	0.231774	2.41861e-12	0_T	AFA	-6.31235	-0.0395819	2.74828e-10	7.51778e-07	-25.6093	-0.0863751	1.20042e-144	9.51638e-07	0.054958		3	0.0017943	0.576629	0.255774	0.111387	0.798126
SL004668	ENSG00000130203	Apolipoprotein E (isoform E3)	Apo E3	P02649	APOE	Triglyceride	0.22688	6.92877e-12	0_T	AFA	-5.88552	-0.0394912	3.96813e-09	7.51778e-07	-25.6093	-0.091719	1.20042e-144	9.51638e-07	0.0477224		3	0.00401843	0.395847	0.227801	0.0168775	0.819801
SL004669	ENSG00000130203	Apolipoprotein E (isoform E4)	Apo E4	P02649	APOE	Triglyceride	0.208477	7.57914e-11	0_T	AFA	-7.49769	-0.0554212	6.49505e-14	7.51778e-07	-25.6093	-0.109371	1.20042e-144	9.51638e-07	0.0611442		3	0.00615026	0.308756	-0.488776	-0.00617434	0.625
SL015728	ENSG00000084734	Glucokinase regulatory protein	GCKR	Q14397	GCKR	Triglyceride	0.0450525	0.00418612	0_T	AFA	-7.6209	-0.0911633	2.51923e-14	7.51778e-07	-22.9962	-0.175049	5.08349e-117	9.51638e-07	0.0816671		0	0.0064662	0.296502	-3.20982	-0.0636644	0.00132817
SL000051	ENSG00000132693	C-reactive protein	CRP	P02741	CRP	WBC	0.096583	2.3726e-05	0_T	AFA	-11.7066	-0.0957075	1.17948e-31	7.51778e-07					0.0483941		0	0.00318001	0.460252	-11.6983	-0.213175	1.30101e-31
SL004140	ENSG00000243364	Ephrin-A4	Ephrin-A4	P52798	EFNA4	WBC	0.0442264	0.00552408	0_T	AFA	-5.88192	-0.065332	4.05535e-09	7.51778e-07					0.14464		0	0.00619011	0.297572	0.854003	0.0382537	0.393103
SL006550	ENSG00000143369	Extracellular matrix protein 1	ECM1	Q16610	ECM1	WBC	0.205776	1.82059e-10	0_T	AFA	-5.09957	-0.0192192	3.40419e-07	7.51778e-07	-1.37472	-0.000167733	0.169219	9.51638e-07	0.0462005		2	0.000293827	0.822722
SL007674	ENSG00000122224	T-lymphocyte surface antigen Ly-9	LY9	Q9HBG7	LY9	WBC	0.0604496	0.000811782	0_T	AFA	-5.62694	-0.0507854	1.8343e-08	7.51778e-07					0.0548034		2	0.00561135	0.317552	0.0541452	-0.00889311	0.95682
SL008588	ENSG00000066294	SLAM family member 5	SLAF5	Q9UIB8	CD84	WBC	0.0805712	9.72983e-05	0_T	AFA	6.87872	0.0449814	6.03941e-12	7.51778e-07	-0.671084	-0.00491672	0.502167	9.51638e-07	0.0992022		0	7.80742e-06	0.97178	0.00902193	0.0500171	0.992802
SL014228	ENSG00000162739	SLAM family member 6	SLAF6	Q96DU3	SLAMF6	WBC	0.0567921	0.00101954	0_T	AFA	7.59149	0.117792	3.16244e-14	7.51778e-07					0.0526246		0	0.0184496	0.0662376
SL016928	ENSG00000026751	SLAM family member 7	SLAF7	Q9NQ25	SLAMF7	WBC	0.139503	1.14514e-07	0_T	AFA	-5.30361	-0.0270687	1.13533e-07	7.51778e-07	4.56286	0.0170066	5.04604e-06	9.51638e-07	0.0517588		1	0.00096952	0.686231
SL000051	ENSG00000132693	C-reactive protein	CRP	P02741	CRP	C-reactive	0.02187	3.63385e-06	0_T	ALL	22.0535	0.999221	8.84468e-108	7.51778e-07	32.3511	0.896667	1.33736e-229	9.51638e-07	0.989226		0	0.00929743	0.00267089	24.8769	2.03569	1.3225e-136
SL000573	ENSG00000132703	Serum amyloid P-component	SAP	P02743	APCS	C-reactive	0.0254891	5.23528e-07	0_T	ALL	-11.3637	-0.420932	6.34148e-30	7.51778e-07	-14.2138	-0.206587	7.5189e-46	9.51638e-07	0.0196944		0	0.0113541	0.000923536	-7.38205	-0.334365	1.55876e-13
SL001943	ENSG00000160712	Interleukin-6 receptor subunit alpha	IL-6 sRa	P08887	IL6R	C-reactive	0.65853	4.59084e-271	0_T	ALL	-10.8829	-0.0798947	1.39038e-27	7.51778e-07	-33.5668	-0.0764675	5.12714e-247	9.51638e-07	0.99577		1	0.180689	5.60694e-45	0.286025	0.0138123	0.774859
SL001990	ENSG00000136689	Interleukin-1 receptor antagonist protein	IL-1Ra	P18510	IL1RN	C-reactive	0.0834777	1.28625e-20	0_T	ALL	-5.97449	-0.121738	2.30806e-09	7.51778e-07	-17.1449	-0.0938468	6.86197e-66	9.51638e-07	0.981316	0.96771	0	0.0835975	2.29261e-20	-6.44329	-0.193702	1.16911e-10
SL000668	ENSG00000135218	Platelet glycoprotein 4	CD36 ANTIGEN	P16671	CD36	HDL_cholesterol	0.0760997	1.46501e-18	0_T	ALL	-5.15653	-1.50252	2.51564e-07	7.51778e-07	2.46104	0.060383	0.0138536	9.51638e-07	0.209425		0	0.0278537	1.80349e-07	-6.44466	-1.90351	1.1586e-10
SL000437	ENSG00000257017	Haptoglobin	Haptoglobin, Mixed Type	P00738	HP	LDL_cholesterol	0.380078	7.83641e-110	0_T	ALL	-5.05768	-1.85989	4.24396e-07	7.51778e-07	-18.9053	-0.054439	1.03068e-79	9.51638e-07	0.991927	0.984877	0	0.53476	1.74225e-186	-6.08696	-1.88256	1.15073e-09
SL000573	ENSG00000132703	Serum amyloid P-component	SAP	P02743	APCS	WBC	0.0254891	5.23528e-07	0_T	ALL	6.58303	0.073308	4.60956e-11	7.51778e-07	1.20726	0.017495	0.227332	9.51638e-07	0.0134731		0	0.0113541	0.000923536	0.115857	0.000187016	0.907766
SL006108	ENSG00000073754	CD5 antigen-like	CD5L	O43866	CD5L	WBC	0.02757	2.04096e-07	0_T	ALL	9.87015	0.114208	5.60819e-23	7.51778e-07	0.400041	0.00334631	0.689126	9.51638e-07	0.0151534		0	0.0104256	0.00134169	9.96443	0.385809	2.1813e-23
SL001943	ENSG00000160712	Interleukin-6 receptor subunit alpha	IL-6 sRa	P08887	IL6R	C-reactive	0.730853	7.88955e-144	0_T	CAU	-11.4823	-0.0831107	1.61938e-30	7.51778e-07	-24.5418	-0.06981	5.29597e-133	9.51638e-07	0.995831		1	0.0318784	0.000279333	5.55191	0.295907	2.82569e-08
SL004669	ENSG00000130203	Apolipoprotein E (isoform E4)	Apo E4	P02649	APOE	C-reactive	0.069904	4.70981e-08	0_T	CAU	-10.6964	-0.300976	1.05767e-26	7.51778e-07	-18.0681	-0.31335	5.68284e-73	9.51638e-07	0.990875	0.99407	2	0.00014527	0.809451
SL006088	ENSG00000176170	Sphingosine kinase 1	Sphingosine kinase 1	Q9NYA1	SPHK1	Hemoglobin	0.0504044	3.98385e-06	0_T	CAU	-5.28795	-0.181411	1.23693e-07	7.51778e-07					0.161689
SL004669	ENSG00000130203	Apolipoprotein E (isoform E4)	Apo E4	P02649	APOE	LDL_cholesterol	0.069904	4.70981e-08	0_T	CAU	7.12538	7.70854	1.03794e-12	7.51778e-07	13.4787	0.262689	2.08746e-41	9.51638e-07	0.990872	0.298699	2	0.00014527	0.809451
SL012707	ENSG00000169174	Proprotein convertase subtilisin/kexin type 9	PCSK9	Q8NBP7	PCSK9	LDL_cholesterol	0.0470853	9.63706e-06	0_T	CAU	5.44934	4.49686	5.05558e-08	7.51778e-07	13.3538	0.0905879	1.12577e-40	9.51638e-07	0.0639244	0.0793202	2	0.000402753	0.683611
SL004669	ENSG00000130203	Apolipoprotein E (isoform E4)	Apo E4	P02649	APOE	Total_cholesterol	0.069904	4.70981e-08	0_T	CAU	6.88912	8.10494	5.61403e-12	7.51778e-07	14.1534	0.221005	1.77884e-45	9.51638e-07	0.990875	0.994075	2	0.00014527	0.809451
SL012707	ENSG00000169174	Proprotein convertase subtilisin/kexin type 9	PCSK9	Q8NBP7	PCSK9	Total_cholesterol	0.0470853	9.63706e-06	0_T	CAU	5.39521	4.91951	6.84445e-08	7.51778e-07	11.6828	0.0783243	1.5601e-31	9.51638e-07	0.480748	0.480852	2	0.000402753	0.683611
SL004760	ENSG00000168092	Platelet-activating factor acetylhydrolase IB subunit beta	PAFAH beta subunit	P68402	PAFAH1B2	Triglyceride	0.0106594	0.0364525	0_T	CAU	7.51792	0.222375	5.56556e-14	7.51778e-07	16.5857	0.243871	8.84522e-62	9.51638e-07	0.080662		1	0.0071046	0.0886414	1.06817	0.0143096	0.285443
SL001943	ENSG00000160712	Interleukin-6 receptor subunit alpha	IL-6 sRa	P08887	IL6R	WBC	0.730853	7.88955e-144	0_T	CAU	5.0371	0.0110944	4.72635e-07	7.51778e-07	-0.247712	-0.000512951	0.804357	9.51638e-07	3.08715e-39		1	0.0318784	0.000279333	-1.05115	-0.00407711	0.293191
SL014088	ENSG00000160856	Fc receptor-like protein 3	FCRL3	Q96P31	FCRL3	WBC	0.352178	2.08133e-43	0_T	CAU	-10.4565	-0.032461	1.36792e-25	7.51778e-07	-1.25165	-0.00352252	0.210696	9.51638e-07	3.86047e-33		2	0.000447854	0.670952
SL001943	ENSG00000160712	Interleukin-6 receptor subunit alpha	IL-6 sRa	P08887	IL6R	C-reactive	0.624382	2.19064e-18	0_T	CHN	-11.1463	-0.0823707	7.46204e-29	7.51778e-07	-26.9321	-0.0714499	9.23964e-160	9.51638e-07	0.995332	0.995307	1	0.00318018	0.672284
SL004661	ENSG00000157766	Aggrecan core protein	Aggrecan	P16112	ACAN	Height	0.0597304	0.0433834	0_T	CHN	6.47368	0.138614	9.56442e-11	7.51778e-07	12.7575	0.0725082	2.83322e-37	9.51638e-07	0.0674854	0.0699975	9	0.000843209	0.826843
SL000020	ENSG00000084674	Apolipoprotein B	Apo B	P04114	APOB	LDL_cholesterol	0.145224	0.000949356	0_T	CHN	9.83429	3.29612	8.01315e-23	7.51778e-07	24.2129	0.0798583	1.62638e-129	9.51638e-07	0.0673427		10	0.00264136	0.68731	2.54367	1.03357	0.0109693
SL006993	ENSG00000156711	Mitogen-activated protein kinase 13	MK13	O15264	MAPK13	QRS_duration	0.0645562	0.0470378	0_T	CHN	5.65376	2.3273	1.56979e-08	7.51778e-07	-0.579319	-0.0213584	0.562374	9.51638e-07	0.0675567		0	0.00158647	0.754505
SL000020	ENSG00000084674	Apolipoprotein B	Apo B	P04114	APOB	Total_cholesterol	0.145224	0.000949356	0_T	CHN	8.71931	3.26641	2.79912e-18	7.51778e-07	21.3906	0.0707988	1.63514e-101	9.51638e-07	0.0703433		10	0.00264136	0.68731	2.82701	1.81324	0.00469855
SL007674	ENSG00000122224	T-lymphocyte surface antigen Ly-9	LY9	Q9HBG7	LY9	WBC	0.22433	6.57737e-05	0_T	CHN	5.80637	0.0292123	6.38408e-09	7.51778e-07	3.14085	0.0151235	0.00168459	9.51638e-07	0.0478712		1	0.121543	0.00484094	5.41825	0.0481738	6.01848e-08
SL014088	ENSG00000160856	Fc receptor-like protein 3	FCRL3	Q96P31	FCRL3	WBC	0.374981	2.41096e-08	0_T	CHN	-8.52806	-0.0284211	1.48823e-17	7.51778e-07	-1.37144	-0.00480796	0.170237	9.51638e-07	0.0140783		5	0.0485404	0.0810061	8.52713	0.140491	1.50018e-17
SL014188	ENSG00000122223	Natural killer cell receptor 2B4	CD244	Q9BZW8	CD244	WBC	0.224067	8.65787e-05	0_T	CHN	-7.95719	-0.0277901	1.7599e-15	7.51778e-07	-2.1053	-0.00564502	0.0352655	9.51638e-07	0.0657161		0	0.27534	3.15032e-06	-1.19031	-0.00495918	0.233924
SL016928	ENSG00000026751	SLAM family member 7	SLAF7	Q9NQ25	SLAMF7	WBC	0.206098	0.00014735	0_T	CHN	4.97509	0.0191442	6.52169e-07	7.51778e-07	4.36445	0.0248837	1.27444e-05	9.51638e-07	0.0658716		1	0.00678233	0.497675
SL000276	ENSG00000130203	Apolipoprotein E	Apo E	P02649	APOE	C-reactive	0.109916	1.68255e-09	0_T	HIS	-4.9774	-0.0837761	6.4443e-07	7.51778e-07	-22.4099	-0.101578	3.15464e-111	9.51638e-07	0.0619571	0.0506708	2	0.00176169	0.475226
SL000277	ENSG00000130203	Apolipoprotein E (isoform E2)	Apo E2	P02649	APOE	C-reactive	0.100485	1.5392e-08	0_T	HIS	-4.9774	-0.0855695	6.4443e-07	7.51778e-07	-22.4099	-0.103753	3.15464e-111	9.51638e-07	0.107579	0.0624289	2	1.86282e-06	0.981617
SL001943	ENSG00000160712	Interleukin-6 receptor subunit alpha	IL-6 sRa	P08887	IL6R	C-reactive	0.640723	1.29415e-78	0_T	HIS	-12.0008	-0.0947441	3.52068e-33	7.51778e-07	-26.6471	-0.0796756	1.93222e-156	9.51638e-07	0.995946		2	0.0194286	0.0171362	2.13766	0.0624531	0.0325447
SL004668	ENSG00000130203	Apolipoprotein E (isoform E3)	Apo E3	P02649	APOE	C-reactive	0.0921678	9.74818e-08	0_T	HIS	-4.9774	-0.0863051	6.4443e-07	7.51778e-07	-22.4099	-0.104645	3.15464e-111	9.51638e-07	0.0609078	0.0541126	2	0.00199854	0.444912
SL004669	ENSG00000130203	Apolipoprotein E (isoform E4)	Apo E4	P02649	APOE	C-reactive	0.0767428	1.15613e-06	0_T	HIS	-4.9774	-0.101973	6.4443e-07	7.51778e-07	-22.4099	-0.123642	3.15464e-111	9.51638e-07	0.0729586	0.0596354	2	0.00657505	0.163795
SL000276	ENSG00000130203	Apolipoprotein E	Apo E	P02649	APOE	HDL_cholesterol	0.109916	1.68255e-09	0_T	HIS	-10.2967	-2.36275	7.28987e-25	7.51778e-07	-16.2105	-0.0698767	4.25289e-59	9.51638e-07	0.996372	0.0693052	2	0.00176169	0.475226
SL000277	ENSG00000130203	Apolipoprotein E (isoform E2)	Apo E2	P02649	APOE	HDL_cholesterol	0.100485	1.5392e-08	0_T	HIS	-10.2967	-2.41333	7.28987e-25	7.51778e-07	-16.2105	-0.0713726	4.25289e-59	9.51638e-07	0.991467	0.100925	2	1.86282e-06	0.981617
SL004668	ENSG00000130203	Apolipoprotein E (isoform E3)	Apo E3	P02649	APOE	HDL_cholesterol	0.0921678	9.74818e-08	0_T	HIS	-10.2967	-2.43407	7.28987e-25	7.51778e-07	-16.2105	-0.0719862	4.25289e-59	9.51638e-07	0.988813	0.0545382	2	0.00199854	0.444912
SL004669	ENSG00000130203	Apolipoprotein E (isoform E4)	Apo E4	P02649	APOE	HDL_cholesterol	0.0767428	1.15613e-06	0_T	HIS	-10.2967	-2.87597	7.28987e-25	7.51778e-07	-16.2105	-0.085055	4.25289e-59	9.51638e-07	0.949552	0.0585152	2	0.00657505	0.163795
SL000276	ENSG00000130203	Apolipoprotein E	Apo E	P02649	APOE	LDL_cholesterol	0.109916	1.68255e-09	0_T	HIS	30.6148	19.4194	7.76599e-206	7.51778e-07	15.8756	0.486906	9.35439e-57	9.51638e-07	0.996372	0.996633	2	0.00176169	0.475226
SL000277	ENSG00000130203	Apolipoprotein E (isoform E2)	Apo E2	P02649	APOE	LDL_cholesterol	0.100485	1.5392e-08	0_T	HIS	30.6148	19.8351	7.76599e-206	7.51778e-07	15.8756	0.497329	9.35439e-57	9.51638e-07	0.991467	0.992226	2	1.86282e-06	0.981617
SL004668	ENSG00000130203	Apolipoprotein E (isoform E3)	Apo E3	P02649	APOE	LDL_cholesterol	0.0921678	9.74818e-08	0_T	HIS	30.6148	20.0056	7.76599e-206	7.51778e-07	15.8756	0.501605	9.35439e-57	9.51638e-07	0.988813	0.989817	2	0.00199854	0.444912
SL004669	ENSG00000130203	Apolipoprotein E (isoform E4)	Apo E4	P02649	APOE	LDL_cholesterol	0.0767428	1.15613e-06	0_T	HIS	30.6148	23.6375	7.76599e-206	7.51778e-07	15.8756	0.592669	9.35439e-57	9.51638e-07	0.949552	0.954311	2	0.00657505	0.163795
SL000276	ENSG00000130203	Apolipoprotein E	Apo E	P02649	APOE	Total_cholesterol	0.109916	1.68255e-09	0_T	HIS	22.3927	15.753	4.63792e-111	7.51778e-07	14.9795	0.370663	9.99995e-51	9.51638e-07	0.996372	0.996633	2	0.00176169	0.475226
SL000277	ENSG00000130203	Apolipoprotein E (isoform E2)	Apo E2	P02649	APOE	Total_cholesterol	0.100485	1.5392e-08	0_T	HIS	22.3927	16.0902	4.63792e-111	7.51778e-07	14.9795	0.378598	9.99995e-51	9.51638e-07	0.991467	0.992226	2	1.86282e-06	0.981617
SL004668	ENSG00000130203	Apolipoprotein E (isoform E3)	Apo E3	P02649	APOE	Total_cholesterol	0.0921678	9.74818e-08	0_T	HIS	22.3927	16.2285	4.63792e-111	7.51778e-07	14.9795	0.381852	9.99995e-51	9.51638e-07	0.988813	0.989817	2	0.00199854	0.444912
SL004669	ENSG00000130203	Apolipoprotein E (isoform E4)	Apo E4	P02649	APOE	Total_cholesterol	0.0767428	1.15613e-06	0_T	HIS	22.3927	19.1747	4.63792e-111	7.51778e-07	14.9795	0.451176	9.99995e-51	9.51638e-07	0.949552	0.954311	2	0.00657505	0.163795
SL001729	ENSG00000108342	Granulocyte colony-stimulating factor	G-CSF	P09919	CSF3	WBC	0.0237842	0.00780345	0_T	HIS	5.89378	0.122116	3.77448e-09	7.51778e-07	26.344	0.517346	6.01399e-153	9.51638e-07	0.0836275		1	0.000418273	0.727281	-0.866586	-0.035979	0.386169
SL001791	ENSG00000242252	Osteocalcin	Osteocalcin	P02818	BGLAP	WBC	0.0348514	0.00122103	0_T	HIS	6.90254	0.0601308	5.10803e-12	7.51778e-07					0.0634834		1	8.07485e-06	0.961797
SL004783	ENSG00000163221	Protein S100-A12	S100A12	P80511	S100A12	WBC	0.0364123	0.000949772	0_T	HIS	-4.98096	-0.0531287	6.32682e-07	7.51778e-07	-2.77056	-0.0267586	0.00559607	9.51638e-07	0.0706619		0	0.000508646	0.702189
SL006108	ENSG00000073754	CD5 antigen-like	CD5L	O43866	CD5L	WBC	0.0482432	0.000100028	0_T	HIS	5.9349	0.0454874	2.94023e-09	7.51778e-07	1.03541	0.00796584	0.300476	9.51638e-07	0.0466768		1	0.00114718	0.566453
SL007674	ENSG00000122224	T-lymphocyte surface antigen Ly-9	LY9	Q9HBG7	LY9	WBC	0.149677	1.2297e-12	0_T	HIS	-5.09445	-0.0214683	3.49758e-07	7.51778e-07	-0.0858335	-0.00190672	0.931599	9.51638e-07	0.00195506		2	0.0591292	2.15333e-05	0.617006	0.00117339	0.537231
SL008609	ENSG00000162747	Low affinity immunoglobulin gamma Fc region receptor III-B	FCG3B	O75015	FCGR3B	WBC	0.151397	3.33983e-12	0_T	HIS	6.5971	0.13852	4.19292e-11	7.51778e-07	2.76433	0.0379308	0.00570403	9.51638e-07	1.79402e-06		0	0.13541	4.76925e-11	2.77659	0.0295828	0.00549331
SL016549	ENSG00000131791	AMP Kinase (alpha2beta2gamma1)	AMPK a2b2g1	P54646 O43741 P54619	PRKAA2 PRKAB2 PRKAG1	WBC	0.0266353	0.00511351	0_T	HIS	-4.9727	-0.047805	6.60275e-07	7.51778e-07	-0.760299	-0.0354659	0.447076	9.51638e-07	0.066982		0	0.00130405	0.541432

## Sheet: README
SomaId	ID used in SOMAScan assay
gene	Protein coding gene used to estimate cis-window for measured protein level
TargetFullName	Protein target of aptamer
Target	Protein target of aptamer (shorthand)
UniProt	Uniprot ID of protein target
EntrezGeneSymbol	Gene name
Phenotype	Associated phenotype
pred_perf_r2	Squared average correlation between predicted and observed on the hold out folds when doing nested cross-validation
pred_perf_pval	pvalue for transformation of average correlation into a z-score using Stouffer's Method
model	either baseline or one of fine-mapping strategies. FM strategies have format of {PIP}_{LD}. {PIP} is minimum PIP threshold with possible values 0, 0.01, 0.001. LD is LD filtering strategy with possible values T for filtered, F for unfiltered
train_pop	TOPMed MESA population used to train model.
page_zscore	Z-score of association in PAGE
page_effect_size	Effect size of association in PAGE
page_P	Pvalue of association in PAGE
page_bonf_thresh	bonferonni threshold for association in PAGE
ukbb_zscore	Zscore of association in UKBB+
ukbb_effect_size	Effect size of association in UKBB+
ukbb_pvalue	Pvalue of association in UKBB+
ukbb_bonf_thresh	bonferonni threshold for association in UKBB+
PAGE_PP.H4.abf	probability of colocalization in PAGE
ukbb_PP.H4.abf	probability of colocalization in UKBB+
n_PAVs_found	number of PAVs used to adjust protein levels.
pav_adj_pred_perf_r2	pred_perf_r2 when adjusting protein level for relevant PAVs.
pav_adj_pred_perf_pval	pred_perf_pval when adjusting protein level for relevant PAVs
pav_adj_zscore	Zscore of association for PAV adjusted expression in PAGE
pav_adj_effect	Effect size of association for PAV adjusted expression in in PAGE
pav_adj_pvalue	Pvalue of association for PAV adjusted expression in PAGE
